# Supplementary material for: Ecological-level factors associated with tuberculosis incidence and mortality: A systematic review and meta-analysis
Source: PLOS Glob Public Health. 2024 Oct 15;4(10):e0003425. doi: 10.1371/journal.pgph.0003425 (PMC11478872; doi:10.1371/journal.pgph.0003425)
Supplement: S1 Data — (XLSX) [file pgph.0003425.s010.xlsx]

## Sheet: Data Extraction 
S1: A table of all data extracted from the primary research sources for the systematic review and/or meta-analysis.
Study ID	Name of first author	Publication Year	Data collection Year	Country	Data sources	Data type (notification, prevalence, incidence)	Spatial scale (NA: not applicable)	Number of spatial units (NA: not applicable; NR: not reported)	Type of TB (PTB, EPTB, all)	Number of participants (NR: not reported)	Number of male participants (NR: not reported)	Mean/median age (NR: not reported)	Primary outcome (incidence, prevalence, mortality)	Analythic methods employed	Ecological variables assessed	Measures of asociation [Relative risk (RR), odds ratio (OR), beta coeficient (β)]	Lower 95%CI	Upper 95%CI	Direction of association (i.e negetive, positive or not significant)	Confirmation of study eligibility and inclussion	Name of data extractor/s	Date/s of data extraction
1	Alene	2019	2016-2017	Ethiopia	TB notification data and EDHS	Notification	district	745	All	120149	NR	NR	incidence	Bayesian Poisson regression	Low wealth index	RR=0.96	0.79	1.152	not significant	Eligible and included	Alemneh Liyew and Temsgen Akalu	1/06/2023 and 20/06/2023
1	Alene	2019	2016-2017	Ethiopia	TB notification data	Notification	district	745	All	120149	NR	NR	incidence	Bayesian Poisson regression	poor health care access	RR=0.78	0.66	0.9	Negative	Eligible and included	Alemneh Liyew and Temsgen Akalu	1/06/2023 and 20/06/2023
1	Alene	2019	2016-2017	Ethiopia	TB notification data	Notification	district	745	All	120149	NR	NR	incidence	Bayesian Poisson regression	Good knowledge about TB	RR=0.84	0.73	0.96	Negative	Eligible and included	Alemneh Liyew and Temsgen Akalu	1/06/2023 and 20/06/2023
1	Alene	2019	2016-2017	Ethiopia	TB notification data	Notification	district	745	All	120149	NR	NR	incidence	Bayesian Poisson regression	Proximity to national borders	RR=1.12	0.86	1.46	not significant	Eligible and included	Alemneh Liyew and Temsgen Akalu	1/06/2023 and 20/06/2023
2	Alene	2022	2010-2011	Ethiopia	National TB prevalence survey,WorldClim website	Prevalence	cluster	85	All	NR	NR	NR	prevalence	Bayesian model- based geostatistics (logistic)	population density	β=0.008	0.001	0.014	Positive	Eligible and included	Alemneh Liyew and Temsgen Akalu	1/06/2023 and 20/06/2023
2	Alene	2022	2010-2011	Ethiopia	National TB prevalence survey,WorldClim website	Prevalence	cluster	85	All	NR	NR	NR	prevalence	Bayesian model- based geostatistics (logistic)	High emperature	β=−0.62	−1.58	0.35	not significant	Eligible and included	Alemneh Liyew and Temsgen Akalu	1/06/2023 and 20/06/2023
2	Alene	2022	2010-2011	Ethiopia	National TB prevalence survey,WorldClim website	Prevalence	cluster	85	All	NR	NR	NR	prevalence	Bayesian model- based geostatistics (logistic)	Altitude	β−0.72	−1.76	0.33	not significant	Eligible and included	Alemneh Liyew and Temsgen Akalu	1/06/2023 and 20/06/2029
2	Alene	2022	2010-2011	Ethiopia	National TB prevalence survey,WorldClim website	Prevalence	cluster	85	All	NR	NR	NR	prevalence	Bayesian model- based geostatistics (logistic)	Travel time to city	β=0.18	−0.12	0.48	not significant	Eligible and included	Alemneh Liyew and Temsgen Akalu	1/06/2023 and 20/06/2023
2	Alene	2022	2010-2011	Ethiopia	National TB prevalence survey,WorldClim website	Prevalence	cluster	85	All	NR	NR	NR	prevalence	Bayesian model- based geostatistics (logistic)	Distance to water body	β=0.05	−0.13	0.24	not significant	Eligible and included	Alemneh Liyew and Temsgen Akalu	1/06/2023 and 20/06/2031
2	Alene	2022	2010-2011	Ethiopia	National TB prevalence survey,WorldClim website	Prevalence	cluster	85	All	NR	NR	NR	prevalence	Bayesian model- based geostatistics (logistic)	Distance to health facility	β=−0.29	−0.91	0.29	not significant	Eligible and included	Alemneh Liyew and Temsgen Akalu	1/06/2023 and 20/06/2023
2	Alene	2022	2010-2011	Ethiopia	National TB prevalence survey,WorldClim website	Prevalence	cluster	85	All	NR	NR	NR	prevalence	Bayesian model- based geostatistics (logistic)	High Precipitation	β=−0.22	−0.57	0.09	not significant	Eligible and included	Alemneh Liyew and Temsgen Akalu	1/06/2023 and 20/06/2033
3	Alene	2017	2013-2016	Ethiopia	TB data from TB Control and Prevention Office	Notification	district	23	All	2240	1180	NR	incidence	Bayesian spatial Poisson regression models	proportion of illiterate	RR=1.16	0.81	1.62	not significant	Eligible and included	Alemneh Liyew and Temsgen Akalu	1/06/2023 and 21/06/2023
3	Alene	2017	2013-2016	Ethiopia	TB data from TB Control and Prevention Office	Notification	district	23	All	2240	1180	NR	incidence	Bayesian spatial Poisson regression models	proportion of new internal migrant	RR=1.32	1.03	1.67	Positive	Eligible and included	Alemneh Liyew and Temsgen Akalu	1/06/2023 and 21/06/2023
3	Alene	2017	2013-2016	Ethiopia	TB data from TB Control and Prevention Office	Notification	district	23	All	2240	1180	NR	incidence	Bayesian spatial Poisson regression models	Use of firewood for cooking (%)	RR=1.04	0.82	1.3	not significant	Eligible and included	Alemneh Liyew and Temsgen Akalu	1/06/2023 and 21/06/2023
3	Alene	2017	2013-2016	Ethiopia	TB data from TB Control and Prevention Office	Notification	district	23	All	2240	1180	NR	incidence	Bayesian spatial Poisson regression models	Urban population (%)	RR=1.53	1.06	2.16	Positive	Eligible and included	Alemneh Liyew and Temsgen Akalu	1/06/2023 and 21/06/2023
3	Alene	2017	2013-2016	Ethiopia	TB data from TB Control and Prevention Office	Notification	district	23	All	2240	1180	NR	incidence	Bayesian spatial Poisson regression models	Autumn (Sep-Nov)	RR=0.86	0.6	1.2	not significant	Eligible and included	Alemneh Liyew and Temsgen Akalu	1/06/2023 and 21/06/2023
3	Alene	2017	2013-2016	Ethiopia	TB data from TB Control and Prevention Office	Notification	district	23	All	2240	1180	NR	incidence	Bayesian spatial Poisson regression models	Summer (Dec-Feb)	RR=0.4	0.06	1.43	not significant	Eligible and included	Alemneh Liyew and Temsgen Akalu	1/06/2023 and 21/06/2023
3	Alene	2017	2013-2016	Ethiopia	TB data from TB Control and Prevention Office	Notification	district	23	All	2240	1180	NR	incidence	Bayesian spatial Poisson regression models	Spring (Mar-May)	RR=0.89	0.53	1.4	not significant	Eligible and included	Alemneh Liyew and Temsgen Akalu	1/06/2023 and 21/06/2023
3	Alene	2017	2013-2016	Ethiopia	TB data from TB Control and Prevention Office	Notification	district	23	All	2240	1180	NR	incidence	Bayesian spatial Poisson regression models	high Temperature (°C)	RR=1.19	0.88	1.59	not significant	Eligible and included	Alemneh Liyew and Temsgen Akalu	1/06/2023 and 21/06/2023
3	Alene	2017	2013-2016	Ethiopia	TB data from TB Control and Prevention Office	Notification	district	23	All	2240	1180	NR	incidence	Bayesian spatial Poisson regression models	High Rainfall (mm)	RR=1.72	1.1	2.03	not significant	Eligible and included	Alemneh Liyew and Temsgen Akalu	1/06/2023 and 21/06/2023
4	Alene	2017	2010 - 2015	Ethiopia	University of Gondar Hospital TB treatment centre	Incidence	district	45	All	264	159	NR	incidence	Bayesian spatial Poisson regression models	Population density per square kilometre	RR=1.01	1	1.01	not significant	Eligible and included	Alemneh Liyew and Temsgen Akalu	2/06/2023 and 21/06/2023
4	Alene	2017	2010 - 2015	Ethiopia	University of Gondar Hospital TB treatment centre	Incidence	district	45	All	264	159	NR	incidence	Bayesian spatial Poisson regression models	Economically inactive population (%)	RR=1.05	1.03	, 1.07	Positive	Eligible and included	Alemneh Liyew and Temsgen Akalu	2/06/2023 and 21/06/2023
4	Alene	2017	2010 - 2015	Ethiopia	University of Gondar Hospital TB treatment centre	Incidence	district	45	All	264	159	NR	incidence	Bayesian spatial Poisson regression models	Migrant population (%)	RR=1.00	0.99	1.01	not significant	Eligible and included	Alemneh Liyew and Temsgen Akalu	2/06/2023 and 21/06/2023
4	Alene	2017	2010 - 2015	Ethiopia	University of Gondar Hospital TB treatment centre	Incidence	district	45	All	264	159	NR	incidence	Bayesian spatial Poisson regression models	Male population (%)	RR=1.58	1.26	1.99	Positive	Eligible and included	Alemneh Liyew and Temsgen Akalu	2/06/2023 and 21/06/2023
4	Alene	2017	2010 - 2015	Ethiopia	University of Gondar Hospital TB treatment centre	Incidence	district	45	All	264	159	NR	incidence	Bayesian spatial Poisson regression models	Urban residence (%)	RR=1.02	1.01	1.04	Positive	Eligible and included	Alemneh Liyew and Temsgen Akalu	2/06/2023 and 21/06/2023
5	Alene	2021	2013 - 2018	China	Tuberculosis Control Institute of Hunan Province	notification	county	NR	All	323340	234682	51.7	incidence	Bayesian spatial Poisson regression models	Proportion of males in a county	RR=0.96	0.87	1.07	not significant	Eligible and included	Alemneh Liyew and Temsgen Akalu	2/06/2023 and 22/06/2023
5	Alene	2021	2013 - 2018	China	Tuberculosis Control Institute of Hunan Province	notification	county	NR	All	323340	234682	51.7	incidence	Bayesian spatial Poisson regression models	Percentage of urban residents in the counties	RR=1.07	0.95	1.22	not significant	Eligible and included	Alemneh Liyew and Temsgen Akalu	2/06/2023 and 22/06/2023
5	Alene	2021	2013 - 2018	China	Tuberculosis Control Institute of Hunan Province	notification	county	NR	All	323340	234682	51.7	incidence	Bayesian spatial Poisson regression models	Birth rate in the county	RR=0.95	0.84	1.08	not significant	Eligible and included	Alemneh Liyew and Temsgen Akalu	2/06/2023 and 22/06/2023
5	Alene	2021	2013 - 2018	China	Tuberculosis Control Institute of Hunan Province	notification	county	NR	All	323340	234682	51.7	incidence	Bayesian spatial Poisson regression models	low prevalence of contraceptive use	RR=0.88	0.79	0.98	Negative	Eligible and included	Alemneh Liyew and Temsgen Akalu	2/06/2023 and 22/06/2023
5	Alene	2021	2013 - 2018	China	Tuberculosis Control Institute of Hunan Province	notification	county	NR	All	323340	234682	51.7	incidence	Bayesian spatial Poisson regression models	Number of hospital beds per 10,000 population in a county	RR=0.99	0.88	1.1	not significant	Eligible and included	Alemneh Liyew and Temsgen Akalu	2/06/2023 and 22/06/2023
5	Alene	2021	2013 - 2018	China	Tuberculosis Control Institute of Hunan Province	notification	county	NR	All	323340	234682	51.7	incidence	Bayesian spatial Poisson regression models	Temporal trend (by quarter)	RR=0.63	0.54	0.82	Negative	Eligible and included	Alemneh Liyew and Temsgen Akalu	2/06/2023 and 22/06/2023
5	Alene	2021	2013 - 2018	China	Tuberculosis Control Institute of Hunan Province	notification	county	NR	All	323340	234682	51.7	incidence	Bayesian spatial Poisson regression models	low Monthly sunshine hours	RR=0.86	0.74	0.97	Negative	Eligible and included	Alemneh Liyew and Temsgen Akalu	2/06/2023 and 22/06/2023
5	Alene	2021	2013 - 2018	China	Tuberculosis Control Institute of Hunan Province	notification	county	NR	All	323340	234682	51.7	incidence	Bayesian spatial Poisson regression models	Gross domestic product of the county	RR=0.91	0.8	1.03	not significant	Eligible and included	Alemneh Liyew and Temsgen Akalu	2/06/2023 and 22/06/2023
6	Alves	2020	2006-2016	Brazil	Mortality Information System data	Mortality	HDU	89	All	225	NR	NR	mortality	spatio-temporal Basian models-INLA	Ageing rate	RR=1.077	0.75	1.51	not significant	Eligible and included	Alemneh Liyew and Temsgen Akalu	2/06/2023 and 22/06/2023
6	Alves	2020	2006-2016	Brazil	Mortality Information System data	Mortality	HDU	89	All	225	NR	NR	mortality	spatio-temporal Basian models-INLA	increase in average per capita household income	RR=0.646	0.476	0.837	Negative	Eligible and included	Alemneh Liyew and Temsgen Akalu	2/06/2023 and 22/06/2023
6	Alves	2020	2006-2016	Brazil	Mortality Information System data	Mortality	HDU	89	All	225	NR	NR	mortality	spatio-temporal Basian models-INLA	Average household income per capita of the poor	RR=1.007	0.806	1.241	not significant	Eligible and included	Alemneh Liyew and Temsgen Akalu	2/06/2023 and 22/06/2023
6	Alves	2020	2006-2016	Brazil	Mortality Information System data	Mortality	HDU	89	All	225	NR	NR	mortality	spatio-temporal Basian models-INLA	Percentage of people in households with inadequate water supply and sewage	RR=1.096	0.887	1.336	not significant	Eligible and included	Alemneh Liyew and Temsgen Akalu	2/06/2023 and 22/06/2023
6	Alves	2020	2006-2016	Brazil	Mortality Information System data	Mortality	HDU	89	All	225	NR	NR	mortality	spatio-temporal Basian models-INLA	Percentage of people in households without electricity	RR=1.160	0.856	1.531	not significant	Eligible and included	Alemneh Liyew and Temsgen Akalu	2/06/2023 and 22/06/2023
6	Alves	2020	2006-2016	Brazil	Mortality Information System data	Mortality	HDU	89	All	225	NR	NR	mortality	spatio-temporal Basian models-INLA	Unemployment rate of population aged ≥18 y	RR=0.899	0.651	1.2	not significant	Eligible and included	Alemneh Liyew and Temsgen Akalu	2/06/2023 and 22/06/2023
6	Alves	2020	2006-2016	Brazil	Mortality Information System data	Mortality	HDU	89	All	225	NR	NR	mortality	spatio-temporal Basian models-INLA	Proportion married	RR=1.21	0.702	1.47	not significant	Eligible and included	Alemneh Liyew and Temsgen Akalu	2/06/2023 and 22/06/2023
6	Alves	2020	2006-2016	Brazil	Mortality Information System data	Mortality	HDU	89	All	225	NR	NR	mortality	spatio-temporal Basian models-INLA	Average household income per capita of those who are vulnerable to poverty	RR=1.117	0.827	1.482	not significant	Eligible and included	Alemneh Liyew and Temsgen Akalu	2/06/2023 and 22/06/2023
7	Amsalu	2019	2005- 2015	China	Reported data of TB from the Chinese CDC	Notification	province	31	All	2015927	1496844	NR	incidence	Bayesian conditional autoregressive model	Population density	Posterior Mean RR=0.088	0.031	0.129	Positive	Eligible and included	Alemneh Liyew and Temsgen Akalu	3/06/2023 and 23/06/2023
7	Amsalu	2019		China	Reported data of TB from the Chinese CDC	Notification	province	31	All	2015927	1496844	NR	incidence	Bayesian conditional autoregressive model	High temperature	Posterior Mean RR=-0.165	-0.235	-0.108	Negative	Eligible and included	Alemneh Liyew and Temsgen Akalu	3/06/2023 and 23/06/2023
7	Amsalu	2019		China	Reported data of TB from the Chinese CDC	Notification	province	31	All	2015927	1496844	NR	incidence	Bayesian conditional autoregressive model	High average wind speed	Posterior Mean RR=-0.28	-0.043	-0.018	Negative	Eligible and included	Alemneh Liyew and Temsgen Akalu	3/06/2023 and 23/06/2023
7	Amsalu	2019		China	Reported data of TB from the Chinese CDC	Notification	province	31	All	2015927	1496844	NR	incidence	Bayesian conditional autoregressive model	High rainfall	Posterior Mean RR=0.095	0.045	0.163	Positive	Eligible and included	Alemneh Liyew and Temsgen Akalu	3/06/2023 and 23/06/2023
7	Amsalu	2019		China	Reported data of TB from the Chinese CDC	Notification	province	31	All	2015927	1496844	NR	incidence	Bayesian conditional autoregressive model	sex ratio (M: F)	Posterior Mean RR=0.162	0.091	0.284	Positive	Eligible and included	Alemneh Liyew and Temsgen Akalu	3/06/2023 and 23/06/2023
7	Amsalu	2019		China	Reported data of TB from the Chinese CDC	Notification	province	31	All	2015927	1496844	NR	incidence	Bayesian conditional autoregressive model	High Average humidity	Posterior Mean RR=-0.011	-0.043	0.028	not significant	Eligible and included	Alemneh Liyew and Temsgen Akalu	3/06/2023 and 23/06/2023
7	Amsalu	2019		China	Reported data of TB from the Chinese CDC	Notification	province	31	All	2015927	1496844	NR	incidence	Bayesian conditional autoregressive model	gross domestic product (GDP)	Posterior Mean RR=-0.046	-0.156	-0.037	Negative	Eligible and included	Alemneh Liyew and Temsgen Akalu	3/06/2023 and 23/06/2023
8	Arcoverde	2018	2010	Brazil	Mortality Information System and census data	Mortality	census sectors	327	All	74	53	NR	mortality	Global and Local Moran I	density of resident, income and skin colour	NA	NA	NA	resident density and proportion of people of brown skin colour is positively corelated where as income was negatively corelated.	Eligible and included	Alemneh Liyew and Temsgen Akalu	3/06/2023 and 23/06/2023
9	Bie	2021	2013 to 2015	China	TB surveillance, Meteorological and GDP data	Incidence	province	NR	All	NR	NR	NR	incidence	spatial–temporal poison	High average temperature	RR=0.956	0.942	0.969	Negative	Eligible and included	Alemneh Liyew and Temsgen Akalu	3/06/2023 and 18/06/2023
9	Bie	2021	2013 to 2015	China	TB surveillance, Meteorological and GDP data	Incidence	province	NR	All	NR	NR	NR	incidence	spatial–temporal poison	High average relative humidity	RR=1.018	1.001	1.034	Positive	Eligible and included	Alemneh Liyew and Temsgen Akalu	3/06/2023 and 18/06/2023
9	Bie	2021	2013 to 2015	China	TB surveillance, Meteorological and GDP data	Incidence	province	NR	All	NR	NR	NR	incidence	spatial–temporal poison	High average precipitation	RR=1.014	1.006	1.023	Positive	Eligible and included	Alemneh Liyew and Temsgen Akalu	3/06/2023 and 18/06/2023
9	Bie	2021	2013 to 2015	China	TB surveillance, Meteorological and GDP data	Incidence	province	NR	All	NR	NR	NR	incidence	spatial–temporal poison	High average sunshine duration	RR=1.026	1.014	1.039	Positive	Eligible and included	Alemneh Liyew and Temsgen Akalu	3/06/2023 and 18/06/2023
9	Bie	2021	2013 to 2015	China	TB surveillance, Meteorological and GDP data	Incidence	province	NR	All	NR	NR	NR	incidence	spatial–temporal poison	High average wind speed	RR=0.991	0.98	1.002	not significant	Eligible and included	Alemneh Liyew and Temsgen Akalu	3/06/2023 and 18/06/2023
9	Bie	2021	2013 to 2015	China	TB surveillance, Meteorological and GDP data	Incidence	province	NR	All	NR	NR	NR	incidence	spatial–temporal poison	High average air pressure	RR=0.767	0.664	0.875	Negative	Eligible and included	Alemneh Liyew and Temsgen Akalu	3/06/2023 and 18/06/2023
9	Bie	2021	2013 to 2015	China	TB surveillance, Meteorological and GDP data	Incidence	province	NR	All	NR	NR	NR	incidence	spatial–temporal poison	Monthly per capita GDP	RR=1.025	1.011	1.04	Positive	Eligible and included	Alemneh Liyew and Temsgen Akalu	3/06/2023 and 18/06/2023
10	Cao	2016	2009-2013	China	National Population and Health Science Data	Incidence	province	NR	All	994434	NR	NR	incidence	spatial-temporal interaction-Bayesian framework	High average temperature	RR=1.003	1.0015	1.0055	Positive	Eligible and included	Alemneh Liyew and Temsgen Akalu	4/06/2023 and 18/06/2023
10	Cao	2016	2009-2013	China	National Population and Health Science Data	Incidence	province	NR	All	994434	NR	NR	incidence	spatial-temporal interaction-Bayesian framework	High average rainfall	RR=1.011	1.01	1.01	Positive	Eligible and included	Alemneh Liyew and Temsgen Akalu	4/06/2023 and 18/06/2023
10	Cao	2016	2009-2013	China	National Population and Health Science Data	Incidence	province	NR	All	994434	NR	NR	incidence	spatial-temporal interaction-Bayesian framework	High average wind speed	RR=0.931	0.93732	0.96138	Negative	Eligible and included	Alemneh Liyew and Temsgen Akalu	4/06/2023 and 18/06/2023
10	Cao	2016	2009-2013	China	National Population and Health Science Data	Incidence	province	NR	All	994434	NR	NR	incidence	spatial-temporal interaction-Bayesian framework	High averagge hummidity	RR=0.0.974	0.97181	1.01386	not significant	Eligible and included	Alemneh Liyew and Temsgen Akalu	4/06/2023 and 18/06/2023
10	Cao	2016	2009-2013	China	National Population and Health Science Data	Incidence	province	NR	All	994434	NR	NR	incidence	spatial-temporal interaction-Bayesian framework	High average air pressure	RR=1.01007	1.01003	1.01011	Positive	Eligible and included	Alemneh Liyew and Temsgen Akalu	4/06/2023 and 18/06/2023
11	Carrasco-Escobar	2020	2015-2017	Peru	Reported TB data, Air quality data	Incidence	district	43	PTB	28 381	NR	NR	incidence	Spatio-temporal Bayesian mixed-effects negative binomial regression	Particulate matter 2.5micrometer (air quality)	RR=1.318	1.166	1.504	Positive	Eligible and included	Temesgen Akalu and Alemneh Liyew	4/06/2023 and 18/06/2023
11	Carrasco-Escobar	2020	2015-2017	Peru	Reported TB data, Air quality data	Incidence	district	43	PTB	29 381	NR	NR	incidence	Spatio-temporal Bayesian mixed-effects negative binomial regression	poverty level	RR=1.142	1.113	1.172	Positive	Eligible and included	Temesgen Akalu and Alemneh Liyew	4/06/2023 and 18/06/2023
12	Chen	2023	2014 to 2020	China	TB surveillance data and population data	Notification	district	38	All	170934	NR	NR	incidence	Bayesian spatio-temporal	enivironmental factor(SO2(μg/m3))	β=0.0033	0.0012	0.0061	Positive	Eligible and included	Temesgen Akalu and Alemneh Liyew	4/06/2023 and 18/06/2023
12	Chen	2023	2014 to 2020	China	TB surveillance data and population data	Notification	district	38	All	170934	NR	NR	incidence	Bayesian spatio-temporal	enivironmental factor(PM10(μg/m3)	β=-0.0003	-0.0016	0.0099	not significant	Eligible and included	Temesgen Akalu and Alemneh Liyew	4/06/2023 and 18/06/2023
12	Chen	2023	2014 to 2020	China	TB surveillance data and population data	Notification	district	38	All	170934	NR	NR	incidence	Bayesian spatio-temporal	enivironmental factor(NO2(μg/m3)	β=-0.0060	-0.0106	-0.0024	Negative	Eligible and included	Temesgen Akalu and Alemneh Liyew	4/06/2023 and 18/06/2023
12	Chen	2023	2014 to 2020	China	TB surveillance data and population data	Notification	district	38	All	170934	NR	NR	incidence	Bayesian spatio-temporal	Population density (people/KM2)	β=-0.2025	-0.2187	0.1856	not significant	Eligible and included	Temesgen Akalu and Alemneh Liyew	4/06/2023 and 18/06/2023
12	Chen	2023	2014 to 2020	China	TB surveillance data and population data	Notification	district	38	All	170934	NR	NR	incidence	Bayesian spatio-temporal	urbanization rate (%)	β=-0.2092	-0.2494	-0.1788	Negative	Eligible and included	Temesgen Akalu and Alemneh Liyew	4/06/2023 and 18/06/2023
12	Chen	2023	2014 to 2020	China	TB surveillance data and population data	Notification	district	38	All	170934	NR	NR	incidence	Bayesian spatio-temporal	proportion of people engaged in agriculture	β=0.0125	0.0091	0.0156	Positive	Eligible and included	Temesgen Akalu and Alemneh Liyew	4/06/2023 and 18/06/2023
12	Chen	2023	2014 to 2020	China	TB surveillance data and population data	Notification	district	38	All	170934	NR	NR	incidence	Bayesian spatio-temporal	per capita GDP	β=-0.0404	-0.1227	0.0442	not significant	Eligible and included	Temesgen Akalu and Alemneh Liyew	4/06/2023 and 18/06/2023
12	Chen	2023	2014 to 2020	China	TB surveillance data and population data	Notification	district	38	All	170934	NR	NR	incidence	Bayesian spatio-temporal	low income	β=-0.0661	0.0319	0.1106	not significant	Eligible and included	Temesgen Akalu and Alemneh Liyew	4/06/2023 and 18/06/2023
13	Couceiro	2011	2004-2006	Portugal	TB survey (surveilance), census data	Incidence	municipality	NR	PTB	NR	NR	NR	incidence	risk maps and multivariate regression models	high HIV/AIDS rates , non-standard accommodation, overcrowded housing, unemployment and prison populations were associated with sever high risk of PTB. They have also spatial co-distribution with TB	NA	NA	NA	NA	Eligible and included	Temesgen Akalu and Alemneh Liyew	4/06/2023 and 23/06/2023
14	Cui	2019	2010-2016	China	General , TB designated and specialist hospitals	Notification	districts	113	All	365179	NR	NR	incidence	Spatial panel models	Altitude	β=0.0198, p-value=0.5463	NR	NR	not significant	Eligible and included	Temesgen Akalu and Alemneh Liyew	4/06/2023 and 23/06/2023
14	Cui	2019	2010-2016	China	General , TB designated and specialist hospitals	Notification	districts	113	All	365179	NR	NR	incidence	Spatial panel models	High rainfall	β=-0.0244, p-value=0.6994	NR	NR	negateive	Eligible and included	Temesgen Akalu and Alemneh Liyew	4/06/2023 and 23/06/2023
14	Cui	2019	2010-2016	China	General , TB designated and specialist hospitals	Notification	districts	113	All	365179	NR	NR	incidence	Spatial panel models	High average temperature	β=0.3891, p-value=0.0592	NR	NR	not significant	Eligible and included	Temesgen Akalu and Alemneh Liyew	4/06/2023 and 23/06/2023
14	Cui	2019	2010-2016	China	General , TB designated and specialist hospitals	Notification	districts	113	All	365179	NR	NR	incidence	Spatial panel models	High average humidity	β=-0.0765, p-value=0.6542	NR	NR	not significant	Eligible and included	Temesgen Akalu and Alemneh Liyew	4/06/2023 and 23/06/2023
14	Cui	2019	2010-2016	China	General , TB designated and specialist hospitals	Notification	districts	113	All	365179	NR	NR	incidence	Spatial panel models	Forest cover	β=-0.0510, p-value=0.6329	NR	NR	not significant	Eligible and included	Temesgen Akalu and Alemneh Liyew	4/06/2023 and 23/06/2023
14	Cui	2019	2010-2016	China	General , TB designated and specialist hospitals	Notification	districts	113	All	365179	NR	NR	incidence	Spatial panel models	Sex ratio	β=0.0075, p-value=0.985	NR	NR	not significant	Eligible and included	Temesgen Akalu and Alemneh Liyew	4/06/2023 and 23/06/2023
14	Cui	2019	2010-2016	China	General , TB designated and specialist hospitals	Notification	districts	113	All	365179	NR	NR	incidence	Spatial panel models	Total gross domestic product	β=-0.0028, p-value=0.9034	NR	NR	not significant	Eligible and included	Temesgen Akalu and Alemneh Liyew	4/06/2023 and 23/06/2023
14	Cui	2019	2010-2016	China	General , TB designated and specialist hospitals	Notification	districts	113	All	365179	NR	NR	incidence	Spatial panel models	Per capita gross domestic product	β=-0.0534, p-value=0.0105	NR	NR	Negative	Eligible and included	Temesgen Akalu and Alemneh Liyew	4/06/2023 and 23/06/2023
14	Cui	2019	2010-2016	China	General , TB designated and specialist hospitals	Notification	districts	113	All	365179	NR	NR	incidence	Spatial panel models	TB control fund	β=0.0107, p-value=0.3657	NR	NR	not significant	Eligible and included	Temesgen Akalu and Alemneh Liyew	4/06/2023 and 23/06/2023
14	Cui	2019	2010-2016	China	General , TB designated and specialist hospitals	Notification	districts	113	All	365179	NR	NR	incidence	Spatial panel models	Health fund	β=-0.0073, p-value=0.3342	NR	NR	not significant	Eligible and included	Temesgen Akalu and Alemneh Liyew	4/06/2023 and 23/06/2023
14	Cui	2019	2010-2016	China	General , TB designated and specialist hospitals	Notification	districts	113	All	365179	NR	NR	incidence	Spatial panel models	Number of hospitals	β=-0.0050, p-value=0.8676	NR	NR	not significant	Eligible and included	Temesgen Akalu and Alemneh Liyew	4/06/2023 and 23/06/2023
14	Cui	2019	2010-2016	China	General , TB designated and specialist hospitals	Notification	districts	113	All	365179	NR	NR	incidence	Spatial panel models	Number of grass- root health facility	β=0.0702, p-value=0.1029	NR	NR	not significant	Eligible and included	Temesgen Akalu and Alemneh Liyew	4/06/2023 and 23/06/2023
14	Cui	2019	2010-2016	China	General , TB designated and specialist hospitals	Notification	districts	113	All	365179	NR	NR	incidence	Spatial panel models	Number of doctors	β=-0.1197, p-value=0.4041	NR	NR	not significant	Eligible and included	Temesgen Akalu and Alemneh Liyew	4/06/2023 and 23/06/2023
14	Cui	2019	2010-2016	China	General , TB designated and specialist hospitals	Notification	districts	113	All	365179	NR	NR	incidence	Spatial panel models	Number of other health workers	β=0.1434, p-value=0.284	NR	NR	not significant	Eligible and included	Temesgen Akalu and Alemneh Liyew	4/06/2023 and 23/06/2023
14	Cui	2019	2010-2016	China	General , TB designated and specialist hospitals	Notification	districts	113	All	365179	NR	NR	incidence	Spatial panel models	Treatment success rate of TB	β=-0.3940, p-value=0.0001	NR	NR	negative	Eligible and included	Temesgen Akalu and Alemneh Liyew	4/06/2023 and 23/06/2023
14	Cui	2019	2010-2016	China	General , TB designated and specialist hospitals	Notification	districts	113	All	365179	NR	NR	incidence	Spatial panel models	Prevalence of HIV/AIDS	β=0.0150, p-value=0.1532	NR	NR	not significant	Eligible and included	Temesgen Akalu and Alemneh Liyew	4/06/2023 and 23/06/2023
14	Cui	2019	2010-2016	China	General , TB designated and specialist hospitals	Notification	districts	113	All	365179	NR	NR	incidence	Spatial panel models	Participation rate of rural areas insurance	β=-0.6083, p-value=0.0156	NR	NR	negative	Eligible and included	Temesgen Akalu and Alemneh Liyew	4/06/2023 and 23/06/2023
15	da Roza	2012	2006-2009	Brazil	electronic notification system for TB cases	Notification	local areas	44	All	705	NR	41	incidence	Bayesian poison regression	income level, education and social vulnerability	not reported	NR	NR	areas with low vulnerability and high education and income are correlated with high TB rates	Eligible and included	Temesgen Akalu and Alemneh Liyew	4/06/2023 and 23/06/2023
16	de Aberu	2016	2002–2012	Brazil	National Brazilian database	Notification	census tracts	295	All	387	NR	NR	incidence	spatial-temporal analysis	Income (≤ one minimum salary)	OR=0.98	0.95	1.08	not significant	Eligible and included	Alemneh Liyew and Temsgen Akalu	4/06/2023 and 24/06/2023
16	de Aberu	2016	2002–2012	Brazil	National Brazilian database	Notification	census tracts	295	All	387	NR	NR	incidence	spatial-temporal analysis	Percentage literacy	OR=0.93	0.81	1.05	not significant	Eligible and included	Alemneh Liyew and Temsgen Akalu	4/06/2023 and 24/06/2023
16	de Aberu	2016	2002–2012	Brazil	National Brazilian database	Notification	census tracts	295	All	387	NR	NR	incidence	spatial-temporal analysis	high Population density	OR=13.7	4.4	42.8	Positive	Eligible and included	Alemneh Liyew and Temsgen Akalu	4/06/2023 and 24/06/2023
17	Feske	2011	1995-2004	US Texas	Surveillance data	Incidence	census tracts	542	All	NR	NR	NR	incidence	GWR	poverty, age, Black race, and foreign birth.	standard error mapped	NR	NR	correlation indicated on map	Eligible and included	Alemneh Liyew	4/06/2023 and 24/06/2023
18	Gelaw	2019	2014-2017	Ethiopia	TB notification data and census data	Notification	district	NR	All	NR	NR	NR	incidence	Regression Tree analysis	Urban residence (%)	mean difference=7.20,p-value=0.001	NR	NR	Positive	Eligible and included	Alemneh Liyew	5/06/2023 and 24/06/2023
18	Gelaw	2019	2014-2017	Ethiopia	TB notification data and census data	Notification	district	NR	All	90 878	NR	NR	incidence	Regression Tree analysis	population density	mean difference=1.63,p-value=0.186	NR	NR	not significant	Eligible and included	Alemneh Liyew	5/06/2023 and 24/06/2023
18	Gelaw	2019	2014-2017	Ethiopia	TB notification data and census data	Notification	district	NR	All	91 878	NR	NR	incidence	Regression Tree analysis	Male population (%)	mean difference=8.47,p-value=0.001	NR	NR	associated with high TB clustering	Eligible and included	Alemneh Liyew	5/06/2023 and 24/06/2023
18	Gelaw	2019	2014-2017	Ethiopia	TB notification data and census data	Notification	district	NR	All	92 878	NR	NR	incidence	Regression Tree analysis	Internal migrants (%)	mean difference=23.21,p-value=0.001	NR	NR	associated with high TB clustering	Eligible and included	Alemneh Liyew	5/06/2023 and 24/06/2023
18	Gelaw	2019	2014-2017	Ethiopia	TB notification data and census data	Notification	district	NR	All	93 878	NR	NR	incidence	Regression Tree analysis	Use charcoal for cooking	mean difference=12.40,p-value=0.001	NR	NR	associated with high TB clustering	Eligible and included	Alemneh Liyew	5/06/2023 and 24/06/2023
18	Gelaw	2019	2014-2017	Ethiopia	TB notification data and census data	Notification	district	NR	All	94 878	NR	NR	incidence	Regression Tree analysis	Use wood for cooking (%)	mean difference=2.5,p-value=0.061	NR	NR	not significant	Eligible and included	Alemneh Liyew	5/06/2023 and 24/06/2023
18	Gelaw	2019	2014-2017	Ethiopia	TB notification data and census data	Notification	district	NR	All	95 878	NR	NR	incidence	Regression Tree analysis	Use dung for cooking (%)	mean difference=5.76,p-value=0.001	NR	NR	associated with high TB clustering	Eligible and included	Alemneh Liyew	5/06/2023 and 24/06/2023
18	Gelaw	2019	2014-2017	Ethiopia	TB notification data and census data	Notification	district	NR	All	96 878	NR	NR	incidence	Regression Tree analysis	PLHIV per 1000 population	mean difference=5.83,p-value=0.001	NR	NR	associated with low TB clustering	Eligible and included	Alemneh Liyew	5/06/2023 and 24/06/2023
18	Gelaw	2019	2014-2017	Ethiopia	TB notification data and census data	Notification	district	NR	All	97 878	NR	NR	incidence	Regression Tree analysis	PLHIV ever enrolled in ART (%)	mean difference=4.08,p-value=0.008	NR	NR	not significant	Eligible and included	Alemneh Liyew	5/06/2023 and 24/06/2023
18	Gelaw	2019	2014-2017	Ethiopia	TB notification data and census data	Notification	district	NR	All	100 878	NR	NR	incidence	Regression Tree analysis	Room crowding (n)	mean difference=3.63,p-value=0.015	NR	NR	associated with high TB clustering	Eligible and included	Alemneh Liyew	5/06/2023 and 24/06/2023
19	Sousa GJB	2022	2001-2017	Brazil	Notifiable Diseases Information System	Notification	municipalities	184	All	2611	1313	median age of eight years (IQR: 3 – 12),	incidence	GWR	Population in households with piped water (%)	β=0.05	NR	NR	Positive	Eligible and included	Alemneh Liyew	2023-06-05
19	Sousa GJB	2022	2001-2017	Brazil	Notifiable Diseases Information System	Notification	municipalities	184	All	2611	1313	median age of eight years (IQR: 3 – 12),	incidence	GWR	Population in households with density >2 (%)	β=0.09	NR	NR	Positive	Eligible and included	Alemneh Liyew	2023-06-05
19	Sousa GJB	2022	2001-2017	Brazil	Notifiable Diseases Information System	Notification	municipalities	184	All	2611	1313	median age of eight years (IQR: 3 – 12),	incidence	GWR	Female heads of household with children under 15 years of age	β=0.0003	NR	NR	Positive	Eligible and included	Alemneh Liyew	2023-06-05
20	GUO	2017	2005–2013	China	Chinese Centre for Disease Control and Prevention	Notification	province	31	All	9,597, 884	NR	NR	incidence	spatial poison regression	M: F ratio (1%)	excess risk(%)= −0·35	−0·39	−0·32	negative effect	Eligible and included	Temesgen Akalu	2023-06-05
20	GUO	2017	2005–2013	China	Chinese Centre for Disease Control and Prevention	Notification	province	31	All	9,597, 885	NR	NR	incidence	spatial poison regression	Proportion of the elderly (%)	excess risk(%)= 0·86	0·73	0·99	positve negative	Eligible and included	Temesgen Akalu	2023-06-05
20	GUO	2017	2005–2013	China	Chinese Centre for Disease Control and Prevention	Notification	province	31	All	9,597, 886	NR	NR	incidence	spatial poison regression	GDP per capita (10 000 RMB)	excess risk(%)= −1·75	−1·96	−1·54	negative	Eligible and included	Temesgen Akalu	2023-06-05
20	GUO	2017	2005–2013	China	Chinese Centre for Disease Control and Prevention	Notification	province	31	All	9,597, 887	NR	NR	incidence	spatial poison regression	High temperature (°C)	excess risk(%)= −0·77	−0·79	−0·75	negative	Eligible and included	Temesgen Akalu	2023-06-05
20	GUO	2017	2005–2013	China	Chinese Centre for Disease Control and Prevention	Notification	province	31	All	9,597, 888	NR	NR	incidence	spatial poison regression	High wind speed (m/s)	excess risk(%)= −1·94	−2·11	−1·77	negative	Eligible and included	Temesgen Akalu	2023-06-05
20	GUO	2017	2005–2013	China	Chinese Centre for Disease Control and Prevention	Notification	province	31	All	9,597, 889	NR	NR	incidence	spatial poison regression	Atmospheric pressure (hPa)	excess risk(%)= −0·92	−0·94	−0·90	negative	Eligible and included	Temesgen Akalu	2023-06-05
20	GUO	2017	2005–2013	China	Chinese Centre for Disease Control and Prevention	Notification	province	31	All	9,597, 890	NR	NR	incidence	spatial poison regression	High relative humidity (%)	excess risk(%)= 0·06	0·05	0·07	positve	Eligible and included	Temesgen Akalu	2023-06-05
20	GUO	2017	2005–2013	China	Chinese Centre for Disease Control and Prevention	Notification	province	31	All	9,597, 891	NR	NR	incidence	spatial poison regression	Spring (ref:winter)	excess risk(%)= 0·07	24·48	25·12	positive	Eligible and included	Temesgen Akalu	2023-06-05
20	GUO	2017	2005–2013	China	Chinese Centre for Disease Control and Prevention	Notification	province	31	All	9,597, 892	NR	NR	incidence	spatial poison regression	Autumn (ref:winter)	excess risk(%)= −6·05	−6·30	−5·79	negative	Eligible and included	Temesgen Akalu	2023-06-05
20	GUO	2017	2005–2013	China	Chinese Centre for Disease Control and Prevention	Notification	province	31	All	9,597, 893	NR	NR	incidence	spatial poison regression	Summer (ref:winter)	excess risk(%)= 8·06	7·65	8·48	positve	Eligible and included	Temesgen Akalu	2023-06-05
21	Mohidem	2021	2013-2017	Malaysia	TB Information System database,Meteorological	Notification	village	NR	All	382	NR	NR	incidence	GWR	income status	NA	NA	NA	local coefficients from GWR were mapped and showed spatial association withTB cases	Eligible and included	Temesgen Akalu	2023-06-06
21	Mohidem	2021	2013-2017	Malaysia	TB Information System database,Meteorological	Notification	village	NR	All	382	NR	NR	incidence	GWR	nationality	NA	NA	NA	local coefficients from GWR were mapped and showed spatial association withTB cases	Eligible and included	Temesgen Akalu	2023-06-06
21	Mohidem	2021	2013-2017	Malaysia	TB Information System database,Meteorological	Notification	village	NR	All	382	NR	NR	incidence	GWR	residency	NA	NA	NA	local coefficients from GWR were mapped and showed spatial association withTB cases	Eligible and included	Temesgen Akalu	2023-06-06
21	Mohidem	2021	2013-2017	Malaysia	TB Information System database,Meteorological	Notification	village	NR	All	382	NR	NR	incidence	GWR	CO	NA	NA	NA	local coefficients from GWR were mapped and showed spatial association withTB cases	Eligible and included	Temesgen Akalu	2023-06-06
21	Mohidem	2021	2013-2017	Malaysia	TB Information System database,Meteorological	Notification	village	NR	All	382	NR	NR	incidence	GWR	NO2	NA	NA	NA	local coefficients from GWR were mapped and showed spatial association withTB cases	Eligible and included	Temesgen Akalu	2023-06-06
21	Mohidem	2021	2013-2017	Malaysia	TB Information System database,Meteorological	Notification	village	NR	All	382	NR	NR	incidence	GWR	SO2	NA	NA	NA	local coefficients from GWR were mapped and showed spatial association withTB cases	Eligible and included	Temesgen Akalu	2023-06-06
21	Mohidem	2021	2013-2017	Malaysia	TB Information System database,Meteorological	Notification	village	NR	All	382	NR	NR	incidence	GWR	particulate matter	NA	NA	NA	local coefficients from GWR were mapped and showed spatial association withTB cases	Eligible and included	Temesgen Akalu	2023-06-06
21	Mohidem	2021	2013-2017	Malaysia	TB Information System database,Meteorological	Notification	village	NR	All	382	NR	NR	incidence	GWR	High rainfall	NA	NA	NA	local coefficients from GWR were mapped and showed spatial association withTB cases	Eligible and included	Temesgen Akalu	2023-06-06
21	Mohidem	2021	2013-2017	Malaysia	TB Information System database,Meteorological	Notification	village	NR	All	382	NR	NR	incidence	GWR	High temperature	NA	NA	NA	local coefficients from GWR were mapped and showed spatial association withTB cases	Eligible and included	Temesgen Akalu	2023-06-06
21	Mohidem	2021	2013-2017	Malaysia	TB Information System database,Meteorological	Notification	village	NR	All	382	NR	NR	incidence	GWR	atmospheric presure	NA	NA	NA	local coefficients from GWR were mapped and showed spatial association withTB cases	Eligible and included	Temesgen Akalu	2023-06-06
22	He	2020	2011-2017	China	PTB surveillance system database	Notification	province	31	PTB	2380233	663851	NR	incidence	GWR	proportion of internal emigrants (%)	β= −0.101,SE=0.046	NR	NR	negative	Eligible and included	Temesgen Akalu	2023-06-06
22	He	2020	2011-2017	China	PTB surveillance system database	Notification	province	31	PTB	2380233	663851	NR	incidence	GWR	proportion of internal immigrants (%),	β= 0.103,SE=0.055	NR	NR	positive	Eligible and included	Temesgen Akalu	2023-06-06
22	He	2020	2011-2017	China	PTB surveillance system database	Notification	province	31	PTB	2380233	663851	NR	incidence	GWR	per capita GDP	β= 0.855,SE=0.197	NR	NR	positive	Eligible and included	Temesgen Akalu	2023-06-06
22	He	2020	2011-2017	China	PTB surveillance system database	Notification	province	31	PTB	2380233	663851	NR	incidence	GWR	population density	β= 2.146,SE=0.716	NR	NR	positive	Eligible and included	Temesgen Akalu	2023-06-06
22	He	2020	2011-2017	China	PTB surveillance system database	Notification	province	31	PTB	2380233	663851	NR	incidence	GWR	UR urbanization rate (%),	β= −0.607,SE=0.363	NR	NR	negative	Eligible and included	Temesgen Akalu	2023-06-06
22	He	2020	2011-2017	China	PTB surveillance system database	Notification	province	31	PTB	2380233	663851	NR	incidence	GWR	male to female ratio	β= −0.771,SE=0.37	NR	NR	negative	Eligible and included	Temesgen Akalu	2023-06-06
22	He	2020	2011-2018	China	PTB surveillance system database	Notification	province	31	PTB	2380233	663851	NR	incidence	GWR	proportion of population with college degree or above (%)	β= −0.142,SE=0.138	NR	NR	not significant	Eligible and included	Temesgen Akalu	2023-06-06
23	Im	2021	2008-2016	South Korea	Korea Centers for Disease Control and Prevention	Incidence	city and county	245	All	NR	NR	NR	incidence	Eigenvector spatial filtering a spatial regression model	Population composition ratio	β= -7.66, p-value<0.01	NR	NR	negative	Eligible and included	Alemneh Liyew	2023-06-07
23	Im	2021	2008-2016	South Korea	Korea Centers for Disease Control and Prevention	Incidence	city and county	245	All	NR	NR	NR	incidence	Eigenvector spatial filtering a spatial regression model	Population growth rate	β= -1.55, p-value<0.01	NR	NR	negative	Eligible and included	Alemneh Liyew	2023-06-07
23	Im	2021	2008-2016	South Korea	Korea Centers for Disease Control and Prevention	Incidence	city and county	245	All	NR	NR	NR	incidence	Eigenvector spatial filtering a spatial regression model	Health insurance payment	β= -19.04, p-value<0.01	NR	NR	negative	Eligible and included	Alemneh Liyew	2023-06-07
23	Im	2021	2008-2016	South Korea	Korea Centers for Disease Control and Prevention	Incidence	city and county	245	All	NR	NR	NR	incidence	Eigenvector spatial filtering a spatial regression model	The number of people per medical personnel	β= 0.08, p-value=0.18	NR	NR	not significant	Eligible and included	Alemneh Liyew	2023-06-07
23	Im	2021	2008-2016	South Korea	Korea Centers for Disease Control and Prevention	Incidence	city and county	245	All	NR	NR	NR	incidence	Eigenvector spatial filtering a spatial regression model	Sulfur dioxide	β= 3.45, p-value=0.19	NR	NR	not significant	Eligible and included	Alemneh Liyew	2023-06-07
23	Im	2021	2008-2016	South Korea	Korea Centers for Disease Control and Prevention	Incidence	city and county	245	All	NR	NR	NR	incidence	Eigenvector spatial filtering a spatial regression model	High mean temperature	β= 0.23, p-value=0.20	NR	NR	not significant	Eligible and included	Alemneh Liyew	2023-06-07
24	Li	2022	2005–2017	China	Chinese Center for Disease Control and Prevention	Incidence	municipal units	381	All	NR	NR	NR	incidence	GWR	High temperature	factor coefficient mapped	NA	NA	positive impact in Southeast and Northwest China	Eligible and included	Alemneh Liyew	2023-06-07
24	Li	2022	2005–2017	China	Chinese Center for Disease Control and Prevention	Incidence	municipal units	381	All	NR	NR	NR	incidence	GWR	High humidity	factor coefficient mapped	NA	NA	Contrary to temperature, negatively correlated in Southeast and northwest regions, and the rest areas were positively correlated	Eligible and included	Alemneh Liyew	2023-06-07
24	Li	2022	2005–2017	China	Chinese Center for Disease Control and Prevention	Incidence	municipal units	381	All	NR	NR	NR	incidence	GWR	High precipitation	factor coefficient mapped	NA	NA	Only Northwest China’s precipitation has negative effect. In other areas it has positive effect	Eligible and included	Alemneh Liyew	2023-06-07
24	Li	2022	2005–2017	China	Chinese Center for Disease Control and Prevention	Incidence	municipal units	381	All	NR	NR	NR	incidence	GWR	PM10	factor coefficient mapped	NA	NA	negatively correlated in the eastern coastal area, positively correlated in the inland area	Eligible and included	Alemneh Liyew	2023-06-07
24	Li	2022	2005–2017	China	Chinese Center for Disease Control and Prevention	Incidence	municipal units	381	All	NR	NR	NR	incidence	GWR	O3	factor coefficient mapped	NA	NA	has a positive effect in Southern China and negative in North China.	Eligible and included	Alemneh Liyew	2023-06-07
24	Li	2022	2005–2017	China	Chinese Center for Disease Control and Prevention	Incidence	municipal units	381	All	NR	NR	NR	incidence	GWR	NO2	factor coefficient mapped	NA	NA	negative effect in whole country	Eligible and included	Alemneh Liyew	2023-06-07
24	Li	2022	2005–2017	China	Chinese Center for Disease Control and Prevention	Incidence	municipal units	381	All	NR	NR	NR	incidence	GWR	SO2	factor coefficient mapped	NA	NA	has negative effect in whole country	Eligible and included	Alemneh Liyew	2023-06-07
25	Li	2014	2002-2011	China	National TB Control Programme	Prevalence	provinces	31	All	NR	NR	NR	prevalence	Partial least squares path modelling and geographic weighted regression	TB investment	factor coefficient and standard error maped	NA	NA	the more the province invested in TB, the more TB cases	Eligible and included	Alemneh Liyew	2023-06-07
25	Li	2014	2002-2011	China	National TB Control Programme	Prevalence	provinces	31	All	NR	NR	NR	prevalence	Partial least squares path modelling and geographic weighted regression	TB service	factor coefficient and standard error maped	NA	NA	has no significant impact	Eligible and included	Alemneh Liyew	2023-06-07
25	Li	2014	2002-2011	China	National TB Control Programme	Prevalence	provinces	31	All	NR	NR	NR	prevalence	Partial least squares path modelling and geographic weighted regression	Health investment	factor coefficient and standard error maped	NA	NA	the more investment on health associated with less TB spread.	Eligible and included	Alemneh Liyew	2023-06-07
25	Li	2014	2002-2011	China	National TB Control Programme	Prevalence	provinces	31	All	NR	NR	NR	prevalence	Partial least squares path modelling and geographic weighted regression	Health level	factor coefficient and standard error maped	NA	NA	has no signifivcant impact	Eligible and included	Alemneh Liyew	2023-06-07
25	Li	2014	2002-2011	China	National TB Control Programme	Prevalence	provinces	31	All	NR	NR	NR	prevalence	Partial least squares path modelling and geographic weighted regression	Economic level	factor coefficient and standard error maped	NA	NA	high economiclevel associated with low TB burden	Eligible and included	Alemneh Liyew	2023-06-07
25	Li	2014	2002-2011	China	National TB Control Programme	Prevalence	provinces	31	All	NR	NR	NR	prevalence	Partial least squares path modelling and geographic weighted regression	Air quality	factor coefficient and standard error maped	NA	NA	high concentrations of NO2,SO2 and inhalable particulates, can increase TB prevalence	Eligible and included	Alemneh Liyew	2023-06-07
25	Li	2014	2002-2011	China	National TB Control Programme	Prevalence	provinces	31	All	NR	NR	NR	prevalence	Partial least squares path modelling and geographic weighted regression	Climatic factor	factor coefficient and standard error maped	NA	NA	higher humidity,higher temperature, more precipitation and little sunshine exposure can increase TB prevalence	Eligible and included	Alemneh Liyew	2023-06-07
25	Li	2014	2002-2011	China	National TB Control Programme	Prevalence	provinces	31	All	NR	NR	NR	prevalence	Partial least squares path modelling and geographic weighted regression	Geographic factor	factor coefficient and standard error maped	NA	NA	serious TB prevalence appeared in the areas with higher elevation, lower latitude and lower longitude in this study	Eligible and included	Alemneh Liyew	2023-06-07
26	Liu	2020	2006-2015	China	Hubei Centre for Disease Prevention and Control	Incidence	perfectures	17	PTB	NR	NR	NR	incidence	Bayesian spatial-temporal regression models with poisson model (CAR)	PM10	RR=1.002	0.988	1.019	not significant	Eligible and included	Alemneh Liyew	2023-06-08
26	Liu	2020	2006-2015	China	Hubei Centre for Disease Prevention and Control	Incidence	perfectures	17	PTB	NR	NR	NR	incidence	Bayesian spatial-temporal regression models with poisson model (CAR)	SO2	RR=1.046	1.038	1.054	Positive	Eligible and included	Alemneh Liyew	2023-06-08
26	Liu	2020	2006-2015	China	Hubei Centre for Disease Prevention and Control	Incidence	perfectures	17	PTB	NR	NR	NR	incidence	Bayesian spatial-temporal regression models with poisson model (CAR)	NO2	RR=1.008	0.986	1.028	not significant	Eligible and included	Alemneh Liyew	2023-06-08
27	Munch	2003	1993-1998	South Affrica	data from national TB programe	Notification	sub-district	NR	All	1128	NR	NR	incidence	spatial analysis with poson regression	crowding	β=0 p-value=0.039	NR	not reported	Positive	Eligible and included	Alemneh Liyew	2023-06-08
27	Munch	2003	1993-1998	South Affrica	data from national TB programe	Notification	sub-district	NR	All	1128	NR	NR	incidence	spatial analysis with poson regression	number of alcohol drinking places	β=0.005 p-value=<0.001	NR	not reported	Positive	Eligible and included	Alemneh Liyew	2023-06-08
27	Munch	2003	1993-1998	South Affrica	data from national TB programe	Notification	sub-district	NR	All	1128	NR	NR	incidence	spatial analysis with poson regression	unemployment (%)	β=0.0212 p-value=<0.001	NR	not reported	Positive	Eligible and included	Alemneh Liyew	2023-06-08
28	Rao	2016	2009-2013	China	TB incidence data and meteorological data	Incidence	county	46	All	27 665	NR	NR	incidence	A spatial panel data model was applied to examine the associations of meteorological factor	monthly average temperature	β=1.0367, p-value<0001	NR	not reported	positive	Eligible and included	Alemneh Liyew	2023-06-08
28	Rao	2016	2009-2013	China	TB incidence data and meteorological data	Incidence	county	46	All	28 665	NR	NR	incidence	A spatial panel data model was applied to examine the associations of meteorological factor	monthly precipitation	β=-0.0060, p-value<0001	NR	not reported	negative	Eligible and included	Alemneh Liyew	2023-06-08
28	Rao	2016	2009-2013	China	TB incidence data and meteorological data	Incidence	county	46	All	29 665	NR	NR	incidence	A spatial panel data model was applied to examine the associations of meteorological factor	monthly total sunshine hours	β=-0.0007, p-value=0.2570	NR	not reported	not significant	Eligible and included	Alemneh Liyew	2023-06-08
28	Rao	2016	2009-2013	China	TB incidence data and meteorological data	Incidence	county	46	All	30 665	NR	NR	incidence	A spatial panel data model was applied to examine the associations of meteorological factor	monthly average wind speed	β=0.0339, p-value<001	NR	not reported	positive	Eligible and included	Alemneh Liyew	2023-06-08
29	Rasam	2019	2013-2015	Malaysia	State Health Departments	Notification	not reported	NR	All	NR	NR	NR	incidence	GIS-multicriteria decision making and spatial logistic regression	urbanisation, distance to factory, Socio economic status, high risk group, human mobility, house type, distance to healthcare centres, and the number of populations in a house.	NA	NA	NA	Positive	Eligible and included	Alemneh Liyew	2023-06-09
30	Sadeq	2018	2005-2014	Moroco	Country-level surveillance data was exploited.	Incidence	provinces/prefectures,	59	All	27 642	NR	NR	incidence	ordinary least squares regression	High annual Rainfall	β=0.130, p-value=0.003	NR	not reported	Positive	Eligible and included	Alemneh Liyew	2023-06-09
30	Sadeq	2018	2005-2014	Moroco	Country-level surveillance data was exploited.	Incidence	provinces/prefectures,	59	All	28 642	NR	NR	incidence	ordinary least squares regression	Prefecture versus province	β=34.599, p-value=0.165	NR	not reported	Positive	Eligible and included	Alemneh Liyew	2023-06-09
30	Sadeq	2018		Moroco	Country-level surveillance data was exploited.	Incidence	provinces/prefectures,	59	All	29 642	NR	NR	incidence	ordinary least squares regression		β=34.599, p-value=0.167	NR	not reported	Positive	Eligible and included	Alemneh Liyew	2023-07-05
30	Sadeq	2018	2005-2014	Moroco	Country-level surveillance data was exploited.	Incidence	provinces/prefectures,	59	All	30 642	NR	NR	incidence	ordinary least squares regression	AIDS	β=20.538, p-value=0.0003	NR	not reported	Positive	Eligible and included	Alemneh Liyew	2023-06-09
31	GHADIMI-MOGHADAM	2020	2006-2016	Iran	Health Center database and meteriological data	Notification	province	NR	All	336	NR	NR	incidence	spatial logistic regression	urban land cover	OR=34.701	8.62	39.696	Positive	Eligible and included	Alemneh Liyew	2023-06-11
31	GHADIMI-MOGHADAM	2020	2006-2016	Iran	Health Center database and meteriological data	Notification	province	NR	All	336	NR	NR	incidence	spatial logistic regression	Slope	OR=0.905	0.869	0.943	Negative	Eligible and included	Alemneh Liyew	2023-06-11
31	GHADIMI-MOGHADAM	2020	2006-2016	Iran	Health Center database and meteriological data	Notification	province	NR	All	336	NR	NR	incidence	spatial logistic regression	High mean humidity	OR=1.747	1.275	2.394	Positive	Eligible and included	Alemneh Liyew	2023-06-11
31	GHADIMI-MOGHADAM	2020	2006-2016	Iran	Health Center database and meteriological data	Notification	province	NR	All	336	NR	NR	incidence	spatial logistic regression	High mean temperature	OR=0.939	0.872	1	not significant	Eligible and included	Alemneh Liyew	2023-06-11
31	GHADIMI-MOGHADAM	2020	2006-2016	Iran	Health Center database and meteriological data	Notification	province	NR	All	336	NR	NR	incidence	spatial logistic regression	High mean rainfall	OR=0.999	0.997	1	not significant	Eligible and included	Alemneh Liyew	2023-06-11
31	GHADIMI-MOGHADAM	2020	2006-2016	Iran	Health Center database and meteriological data	Notification	province	NR	All	336	NR	NR	incidence	spatial logistic regression	Elevation	OR=1	0.999	1	not significant	Eligible and included	Alemneh Liyew	2023-06-11
32	Sohn	2019	2009-2012	South Korea	Cummunity Survey, Death Statistics, NIER	Notification	districts	25	All	NR	NR	NR	incidence	spatial analysis with poison regression	Deprivation index	RR=0.933	0.867	1.005	not significant	Eligible and included	Alemneh Liyew	2023-06-12
32	Sohn	2019	2009-2012	South Korea	Cummunity Survey, Death Statistics, NIER	Notification	districts	25	All	NR	NR	NR	incidence	spatial analysis with poison regression	SO2	RR=1.046	1.028	1.065	Positive	Eligible and included	Alemneh Liyew	2023-06-12
32	Sohn	2019	2009-2012	South Korea	Cummunity Survey, Death Statistics, NIER	Notification	districts	25	All	NR	NR	NR	incidence	spatial analysis with poison regression	O3	RR=1.007	0.999	1.016	not significant	Eligible and included	Alemneh Liyew	2023-06-12
32	Sohn	2019	2009-2012	South Korea	Cummunity Survey, Death Statistics, NIER	Notification	districts	25	All	NR	NR	NR	incidence	spatial analysis with poison regression	CO	RR=1.210	0.999	1.464	not significant	Eligible and included	Alemneh Liyew	2023-06-12
32	Sohn	2019	2009-2012	South Korea	Cummunity Survey, Death Statistics, NIER	Notification	districts	25	All	NR	NR	NR	incidence	spatial analysis with poison regression	Total number of stores and markets	RR=1.043	1.002	1.085	Positive	Eligible and included	Alemneh Liyew	2023-06-12
32	Sohn	2019	2009-2012	South Korea	Cummunity Survey, Death Statistics, NIER	Notification	districts	25	All	NR	NR	NR	incidence	spatial analysis with poison regression	Heavy drinking	RR=0.992	0.985	0.999	protective	Eligible and included	Alemneh Liyew	2023-06-12
32	Sohn	2019	2009-2012	South Korea	Cummunity Survey, Death Statistics, NIER	Notification	districts	25	All	NR	NR	NR	incidence	spatial analysis with poison regression	Obesity ( %)	RR=0.988	0.982	0.994	Negative	Eligible and included	Alemneh Liyew	2023-06-12
32	Sohn	2019	2009-2012	South Korea	Cummunity Survey, Death Statistics, NIER	Notification	districts	25	All	NR	NR	NR	incidence	spatial analysis with poison regression	Diabetes (%)	RR=1.021	1.006	1.035	Positive	Eligible and included	Alemneh Liyew	2023-06-12
32	Sohn	2019	2009-2012	South Korea	Cummunity Survey, Death Statistics, NIER	Notification	districts	25	All	NR	NR	NR	incidence	spatial analysis with poison regression	BCG vaccination(%)	RR=0.986	0.976	0.996	Negative	Eligible and included	Alemneh Liyew	2023-06-12
32	Sohn	2019	2009-2012	South Korea	Cummunity Survey, Death Statistics, NIER	Notification	districts	25	All	NR	NR	NR	mortality	spatial analysis with poison regression	Deprivation index	RR=1.063	1.031	1.097	Positive	Eligible and included	Alemneh Liyew	2023-06-12
32	Sohn	2019	2009-2012	South Korea	Cummunity Survey, Death Statistics, NIER	Notification	districts	25	All	NR	NR	NR	mortality	spatial analysis with poison regression	SO2	RR=0.057	0.985	1.134	not significant	Eligible and included	Alemneh Liyew	2023-06-12
32	Sohn	2019	2009-2012	South Korea	Cummunity Survey, Death Statistics, NIER	Notification	districts	25	All	NR	NR	NR	mortality	spatial analysis with poison regression	O3	RR=0.977	0.943	1.013	not significant	Eligible and included	Alemneh Liyew	2023-06-12
32	Sohn	2019	2009-2012	South Korea	Cummunity Survey, Death Statistics, NIER	Notification	districts	25	All	NR	NR	NR	mortality	spatial analysis with poison regression	CO	RR=1.703	0.672	4.314	not significant	Eligible and included	Alemneh Liyew	2023-06-12
32	Sohn	2019	2009-2012	South Korea	Cummunity Survey, Death Statistics, NIER	Notification	districts	25	All	NR	NR	NR	mortality	spatial analysis with poison regression	Total number of stores and markets	RR=0.991	0.977	1.005	not significant	Eligible and included	Alemneh Liyew	2023-06-12
32	Sohn	2019	2009-2012	South Korea	Cummunity Survey, Death Statistics, NIER	Notification	districts	25	All	NR	NR	NR	mortality	spatial analysis with poison regression	Heavy drinking	RR=1.032	0.999	1.067	not significant	Eligible and included	Alemneh Liyew	2023-06-12
32	Sohn	2019	2009-2012	South Korea	Cummunity Survey, Death Statistics, NIER	Notification	districts	25	All	NR	NR	NR	mortality	spatial analysis with poison regression	Obesity	RR=1.012	0.978	1.047	not significant	Eligible and included	Alemneh Liyew	2023-06-12
32	Sohn	2019	2009-2012	South Korea	Cummunity Survey, Death Statistics, NIER	Notification	districts	25	All	NR	NR	NR	mortality	spatial analysis with poison regression	Diabetes	RR=1.030	0.962	1.102	not significant	Eligible and included	Alemneh Liyew	2023-06-12
32	Sohn	2019	2009-2012	South Korea	Cummunity Survey, Death Statistics, NIER	Notification	districts	25	All	NR	NR	NR	mortality	spatial analysis with poison regression	BCG vaccination	RR=0.983	0.939	1.03	Negative	Eligible and included	Alemneh Liyew	2023-06-12
33	Sun	2015	1 Jan -31 Dec 2007	China	Center for Disease and Prevention, Meteorology	Notification	municipality	337	All	NR	NR	NR	prevalence	Partial least square path modeling and geographic weighted regression	Air quality	factor coeficient and p-value maped	NA	NA	had positive effect In Central China and South China and negateive in the rest	Eligible and included	Alemneh Liyew	2023-06-13
33	Sun	2015	1 Jan -31 Dec 2007	China	Center for Disease and Prevention, Meteorology	Notification	municipality	337	All	NR	NR	NR	prevalence	Partial least square path modeling and geographic weighted regression	Climatic factor	factor coeficient and p-value maped	NA	NA	had entirely positive effect	Eligible and included	Alemneh Liyew	2023-06-13
33	Sun	2015	1 Jan -31 Dec 2007	China	Center for Disease and Prevention, Meteorology	Notification	municipality	337	All	NR	NR	NR	prevalence	Partial least square path modeling and geographic weighted regression	Altitude factor	factor coeficient and p-value maped	NA	NA	had positive effects on “TB prevalence”	Eligible and included	Alemneh Liyew	2023-06-13
33	Sun	2015	1 Jan -31 Dec 2007	China	Center for Disease and Prevention, Meteorology	Notification	municipality	337	All	NR	NR	NR	prevalence	Partial least square path modeling and geographic weighted regression	Economic level	factor coeficient and p-value maped	NA	NA	had negative effect on Northeast China, East China and North China and positive in the rest	Eligible and included	Alemneh Liyew	2023-06-13
33	Sun	2015	1 Jan -31 Dec 2007	China	Center for Disease and Prevention, Meteorology	Notification	municipality	337	All	NR	NR	NR	prevalence	Partial least square path modeling and geographic weighted regression	Education burden	factor coeficient and p-value maped	NA	NA	had positive effect on TB prevalence	Eligible and included	Alemneh Liyew	2023-06-13
33	Sun	2015	1 Jan -31 Dec 2007	China	Center for Disease and Prevention, Meteorology	Notification	municipality	337	All	NR	NR	NR	prevalence	Partial least square path modeling and geographic weighted regression	Health service	factor coeficient and p-value maped	NA	NA	not significant	Eligible and included	Alemneh Liyew	2023-06-13
33	Sun	2015	1 Jan -31 Dec 2007	China	Center for Disease and Prevention, Meteorology	Notification	municipality	337	All	NR	NR	NR	prevalence	Partial least square path modeling and geographic weighted regression	Longitude factor	factor coeficient and p-value maped	NA	NA	had negative effects on “TB prevalence”	Eligible and included	Alemneh Liyew	2023-06-13
33	Sun	2015	1 Jan -31 Dec 2007	China	Center for Disease and Prevention, Meteorology	Notification	municipality	337	All	NR	NR	NR	prevalence	Partial least square path modeling and geographic weighted regression	Population density	factor coeficient and p-value maped	NA	NA	had negative effect in most regions	Eligible and included	Alemneh Liyew	2023-06-13
33	Sun	2015	1 Jan -31 Dec 2007	China	Center for Disease and Prevention, Meteorology	Notification	municipality	337	All	NR	NR	NR	prevalence	Partial least square path modeling and geographic weighted regression	Primary industry employment	factor coeficient and p-value maped	NA	NA	had positive effects on “TB prevalence”	Eligible and included	Alemneh Liyew	2023-06-13
33	Sun	2015	1 Jan -31 Dec 2007	China	Center for Disease and Prevention, Meteorology	Notification	municipality	337	All	NR	NR	NR	prevalence	Partial least square path modeling and geographic weighted regression	Rainy day factor	factor coeficient and p-value maped	NA	NA	had positive effect in most regions	Eligible and included	Alemneh Liyew	2023-06-13
33	Sun	2015	1 Jan -31 Dec 2007	China	Center for Disease and Prevention, Meteorology	Notification	municipality	337	All	NR	NR	NR	prevalence	Partial least square path modeling and geographic weighted regression	Unemployment level	factor coeficient and p-value maped	NA	NA	not significant	Eligible and included	Alemneh Liyew	2023-06-13
34	Wang	2019	2010-2014	Mongolia	Mongolia Center for Disease Control and Prevention	Prevalence	counties	101	All	79466	NR	NR	prevalence	A spatial panel data model	Proportion of male	β=0.011, p-value=0.094	NR	NR	not significant	Eligible and included	Alemneh Liyew	2023-06-14
34	Wang	2019	2010-2014	Mongolia	Mongolia Center for Disease Control and Prevention	Prevalence	counties	101	All	79466	NR	NR	prevalence	A spatial panel data model	rural residence	β= 0.044, p-value<0.001	NR	NR	positive	Eligible and included	Alemneh Liyew	2023-06-14
34	Wang	2019	2010-2014	Mongolia	Mongolia Center for Disease Control and Prevention	Prevalence	counties	101	All	79466	NR	NR	prevalence	A spatial panel data model	Birth rate	β= 0.06, p-value<0.001	NR	NR	positive	Eligible and included	Alemneh Liyew	2023-06-14
34	Wang	2019	2010-2014	Mongolia	Mongolia Center for Disease Control and Prevention	Prevalence	counties	101	All	79466	NR	NR	prevalence	A spatial panel data model	Average gross domestic product	β= 0.012, p-value=0.185	NR	NR	not significant	Eligible and included	Alemneh Liyew	2023-06-14
34	Wang	2019	2010-2014	Mongolia	Mongolia Center for Disease Control and Prevention	Prevalence	counties	101	All	79466	NR	NR	prevalence	A spatial panel data model	Number of beds	β=-0.031, p-value<0.001	NR	NR	negative	Eligible and included	Alemneh Liyew	2023-06-14
34	Wang	2019	2010-2014	Mongolia	Mongolia Center for Disease Control and Prevention	Prevalence	counties	101	All	79466	NR	NR	prevalence	A spatial panel data model	Population density	β=-0.021, p-value<0.001	NR	NR	negative	Eligible and included	Alemneh Liyew	2023-06-14
34	Wang	2019	2010-2014	Mongolia	Mongolia Center for Disease Control and Prevention	Prevalence	counties	101	All	79466	NR	NR	prevalence	A spatial panel data model	Precipitation	β=-0.022, p-value<0.001	NR	NR	negative	Eligible and included	Alemneh Liyew	2023-06-14
34	Wang	2019	2010-2014	Mongolia	Mongolia Center for Disease Control and Prevention	Prevalence	counties	101	All	79466	NR	NR	prevalence	A spatial panel data model	Air pressure	β=0.024, p-value<0.001	NR	NR	positive	Eligible and included	Alemneh Liyew	2023-06-14
34	Wang	2019	2010-2014	Mongolia	Mongolia Center for Disease Control and Prevention	Prevalence	counties	101	All	79466	NR	NR	prevalence	A spatial panel data model	Sunshine duration	β=0.022, p-value<0.001	NR	NR	positive	Eligible and included	Alemneh Liyew	2023-06-14
34	Wang	2019	2010-2014	Mongolia	Mongolia Center for Disease Control and Prevention	Prevalence	counties	101	All	79466	NR	NR	prevalence	A spatial panel data model	High Humidity	β=0.00, p-value=0.938	NR	NR	not significant	Eligible and included	Alemneh Liyew	2023-06-14
34	Wang	2019	2010-2014	Mongolia	Mongolia Center for Disease Control and Prevention	Prevalence	counties	101	All	79466	NR	NR	prevalence	A spatial panel data model	High Wind speed	β=0.001, p-value=0.829	NR	NR	not significant	Eligible and included	Alemneh Liyew	2023-06-14
35	Zhang	2019	2005-2015	China	CDC and Prevention,Meteorological data	Incidence	perfectures	340	All	10268212	NR	NR	incidence	GWR	High Average rain fall	The local coefficient and p-value maped.	NA	NA	had a positive correlation with TB incidence	Eligible and included	Alemneh Liyew	2023-06-14
35	Zhang	2019	2005-2015	China	CDC and Prevention,Meteorological data	Incidence	perfectures	340	All	10268212	NR	NR	incidence	GWR	High Average relative humidity	The local coefficient and p-value maped.	NA	NA	negatively correlated with TB incidence (statistically significant in all 340 prefectures)	Eligible and included	Alemneh Liyew	2023-06-14
35	Zhang	2019	2005-2015	China	CDC and Prevention,Meteorological data	Incidence	perfectures	340	All	10268212	NR	NR	incidence	GWR	avereage sunshine duration	The local coefficient and p-value maped.	NA	NA	negatively correlated with TB incidence	Eligible and included	Alemneh Liyew	2023-06-14
35	Zhang	2019	2005-2015	China	CDC and Prevention,Meteorological data	Incidence	perfectures	340	All	10268212	NR	NR	incidence	GWR	High avertage temperature	The local coefficient and p-value maped.	NA	NA	negatively correlated with TB incidence	Eligible and included	Alemneh Liyew	2023-06-14
35	Zhang	2019	2005-2015	China	CDC and Prevention,Meteorological data	Incidence	perfectures	340	All	10268212	NR	NR	incidence	GWR	High average wind spead	The local coefficient and p-value maped.	NA	NA	negatively correlated with TB incidence	Eligible and included	Alemneh Liyew	2023-06-14
35	Zhang	2019	2005-2015	China	CDC and Prevention,Meteorological data	Incidence	perfectures	340	All	10268212	NR	NR	incidence	GWR	High average air pressure	The local coefficient and p-value maped.	NA	NA	negatively correlated with TB incidence	Eligible and included	Alemneh Liyew	2023-06-14
36	Wei	2016	2004-2010	China	notified TB Cases from TB surveilance system	Notification	district	98	PTB	105186	NR	NR	incidence	GWR	population density	The local coefficient and p-value maped.	NA	NA	positively correlated with TB incidence	Eligible and included	Alemneh Liyew	2023-06-15
36	Wei	2016	2004-2010	China	notified TB Cases from TB surveilance system	Notification	district	98	PTB	105186	NR	NR	incidence	GWR	proportion of minorities	The local coefficient and p-value maped.	NA	NA	positively correlated with TB incidence	Eligible and included	Alemneh Liyew	2023-06-15
36	Wei	2016	2004-2010	China	notified TB Cases from TB surveilance system	Notification	district	98	PTB	105186	NR	NR	incidence	GWR	proportion of agricultural population	The local coefficient and p-value maped.	NA	NA	mostly positively correlated with TBH incidence	Eligible and included	Alemneh Liyew	2023-06-15
36	Wei	2016	2004-2010	China	notified TB Cases from TB surveilance system	Notification	district	98	PTB	105186	NR	NR	incidence	GWR	per capita annual gross domestic product (per capita GDP)	The local coefficient and p-value maped.	NA	NA	negatively correlated with TB incidence	Eligible and included	Alemneh Liyew	2023-06-15
37	Wubuli	2015	2006-2014	China	Chinese Center for Disease Control and Prevention	Notification	district	94	PTB	NR	NR	NR	incidence	GWR	Proportion of minorities	The local coefficient and p-value maped.	NA	NA	had a positive correlation with THB incidence	Eligible and included	Alemneh Liyew	2023-06-15
37	Wubuli	2015	2006-2014	China	Chinese Center for Disease Control and Prevention	Notification	district	94	PTB	NR	NR	NR	incidence	GWR	Per capita GDP	The local coefficient and p-value maped.	NA	NA	had a negative relationship to pulmonary TB incidence	Eligible and included	Alemneh Liyew	2023-06-15
38	Chaw	2022	2001-2018	Brunei Darussalam (South east Asian country)	Data from national TB Coordinating Centre and local meteorological station	Notification	Brunei-Muara district	NR	PTB	1967	NR	NR	incidence	negative binomial model	High temperature	RR = 1.17	1.01	1.36	Positive	Eligible and included	Alemneh Liyew	2023-06-15
38	Chaw	2022	2001-2018	Brunei Darussalam (South east Asian country)	Data from national TB Coordinating Centre and local meteorological station	Notification	Brunei-Muara district	NR	PTB	1967	NR	NR	incidence	negative binomial model	High rainfall	RR = 1.23	1.01	1.49	Positive	Eligible and included	Alemneh Liyew	2023-06-15
38	Chaw	2022	2001-2018	Brunei Darussalam (South east Asian country)	Data from national TB Coordinating Centre and local meteorological station	Notification	Brunei-Muara district	NR	PTB	1967	NR	NR	incidence	negative binomial model	High Average wind speed	NA	NA	NA	not significant	Eligible and included	Alemneh Liyew	2023-06-15
38	Chaw	2022	2001-2018	Brunei Darussalam (South east Asian country)	Data from national TB Coordinating Centre and local meteorological station	Notification	Brunei-Muara district	NR	PTB	1967	NR	NR	incidence	negative binomial model	High sunshine	NA	NA	NA	not significant	Eligible and included	Alemneh Liyew	2023-06-15
38	Chaw	2022	2001-2018	Brunei Darussalam (South east Asian country)	Data from national TB Coordinating Centre and local meteorological station	Notification	Brunei-Muara district	NR	PTB	1967	NR	NR	incidence	negative binomial model	High relative humidity	NA	NA	NA	not significant	Eligible and included	Alemneh Liyew	2023-06-15
39	Chen	2016	2010-2012	Taiwan	retreospective data from chest clinic record review	Notification	NA	NA	PTB	389	266	mean=58	incidence	logistic regression model	PM10, μg/m3	OR=1.04	1.01	1.08	Positive	Eligible and included	Alemneh Liyew	2023-06-16
39	Chen	2016	2010-2012	Taiwan	retreospective data from chest clinic record review	Notification	NA	NA	PTB	389	266	mean=59	incidence	logistic regression model	SO2 (ppb)	OR=1.24	0.9	1.69	not significant	Eligible and included	Alemneh Liyew	2023-06-16
39	Chen	2016	2010-2012	Taiwan	retreospective data from chest clinic record review	Notification	NA	NA	PTB	389	266	mean=60	incidence	logistic regression model	NO2, ppb	OR=1.03	1.1	0.96	not significant	Eligible and included	Alemneh Liyew	2023-06-16
39	Chen	2016	2010-2012	Taiwan	retreospective data from chest clinic record review	Notification	NA	NA	PTB	389	266	mean=61	incidence	logistic regression model	CO, ppm	OR=2.32	27.9	0.19	not significant	Eligible and included	Alemneh Liyew	2023-06-16
39	Chen	2016	2010-2012	Taiwan	retreospective data from chest clinic record review	Notification	NA	NA	PTB	389	266	mean=62	incidence	logistic regression model	O3, ppb	OR=1.02	1.14	0.89	not significant	Eligible and included	Alemneh Liyew	2023-06-16
40	Huang	2020	2013-2018	China	TB notification data from Tuberculosis Prevention and Control Institute and Environmental Monitoring Center and China Meteorological Data	Notification	NA	NA	All	22749	14381	NR	incidence	distributed lag non-linear model (DLNM)	PM2.5 (10 μg/m3 )	RR = 1.420	0.953	2.117	not significant	Eligible and included	Alemneh Liyew	2023-06-16
40	Huang	2020	2013-2018	China	TB notification data from Tuberculosis Prevention and Control Institute and Environmental Monitoring Center and China Meteorological Data	Notification	NA	NA	All	22749	14381	NR	incidence	distributed lag non-linear model (DLNM)	SO2 (10 μg/m3)	RR = 0.870	0.805	0.942	Negative	Eligible and included	Alemneh Liyew	2023-06-16
40	Huang	2020	2013-2018	China	TB notification data from Tuberculosis Prevention and Control Institute and Environmental Monitoring Center and China Meteorological Data	Notification	NA	NA	All	22749	14381	NR	incidence	distributed lag non-linear model (DLNM)	NO2 (10 μg/m3)	RR=1.045	1.022	1.07	Positive	Eligible and included	Alemneh Liyew	2023-06-16
40	Huang	2020	2013-2018	China	TB notification data from Tuberculosis Prevention and Control Institute and Environmental Monitoring Center and China Meteorological Data	Notification	NA	NA	All	22749	14381	NR	incidence	distributed lag non-linear model (DLNM)	O3 (10 μg/m3)	RR=0.965	0.94	0.99	protective	Eligible and included	Alemneh Liyew	2023-06-16
41	Hwang	2014	2002-2006	South Korea	air monitering stations and Korean Institute of Tuberculosis	Notification	NA	NA	All	24952	24952	mean=44.2 ± 18.0	incidence	Gaussian conditional autoregressive model	PM10, µg/m3	RR=0.98	0.94	1.02	not significant	Eligible and included	Temesgen Akalu	2023-06-16
41	Hwang	2014	2002-2006	South Korea	air monitering stations and Korean Institute of Tuberculosis	Notification	NA	NA	All	24952	24952	mean=44.2 ± 18.1	incidence	Gaussian conditional autoregressive model	O3, ppb	RR=0.99	0.94	1.03	not significant	Eligible and included	Temesgen Akalu	2023-06-16
41	Hwang	2014	2002-2006	South Korea	air monitering stations and Korean Institute of Tuberculosis	Notification	NA	NA	All	24952	24952	mean=44.2 ± 18.2	incidence	Gaussian conditional autoregressive model	CO, ppb	RR=0.99	0.95	1.03	not significant	Eligible and included	Temesgen Akalu	2023-06-16
41	Hwang	2014	2002-2006	South Korea	air monitering stations and Korean Institute of Tuberculosis	Notification	NA	NA	All	24952	24952	mean=44.2 ± 18.3	incidence	Gaussian conditional autoregressive model	NO2, ppb	RR=1.00	0.96	1.05	not significant	Eligible and included	Temesgen Akalu	2023-06-16
41	Hwang	2014	2002-2006	South Korea	air monitering stations and Korean Institute of Tuberculosis	Notification	NA	NA	All	24952	24952	mean=44.2 ± 18.4	incidence	Gaussian conditional autoregressive model	SO2, ppb	RR=1.07	1.03	1.12	Positive	Eligible and included	Temesgen Akalu	2023-06-16
42	Jassal	2013	2007-2008	California	Medical records and online AirData	Notification	NA	NA	All	196	NR	NR	prevalence	Logistic regression	PM2.5 (mg/m3)	OR=25.5	3.38	29.1	Positive	Eligible and included	Temesgen Akalu	2023-06-16
42	Jassal	2013	2007-2008	California	Medical records and online AirData	Notification	NA	NA	All	196	NR	NR	prevalence	Logistic regression	Ozone (ppm)	OR=1.56	0.49	5.05	not significant	Eligible and included	Temesgen Akalu	2023-06-17
43	Kim	2020	2010-2016	Korea	Korean National Tuberculosis Surveillance System and air quality reports	Notification	NA	NA	All	120280	NR	NR	incidence	generalized linear mixed model	PM10	RR=1.20	1.17	1.22	Positive	Eligible and included	Temesgen Akalu	2023-06-17
43	Kim	2020	2010-2016	Korea	Korean National Tuberculosis Surveillance System and air quality reports	Notification	NA	NA	All	120280	NR	NR	incidence	generalized linear mixed model	SO2	RR=1.17	1.13	1.2	Positive	Eligible and included	Temesgen Akalu	2023-06-17
44	Kuddus	2019	2007-2012	Bangladesh-Naogaon district	TB case notifications and Weather data from 35 weather stations	Notification	NA	NA	All	6394	NR	NR	incidence	generalized linear Poisson regression models	High Temperature	RR=4.31	1.71	10.83	Positive	Eligible and included	Temesgen Akalu	2023-06-17
44	Kuddus	2019	2007-2012	Bangladesh-Naogaon district	TB case notifications and Weather data from 35 weather stations	Notification	NA	NA	All	6394	NR	NR	incidence	generalized linear Poisson regression models	High Humidity	RR=3.58	1.95	6.57	Positive	Eligible and included	Temesgen Akalu	2023-06-17
44	Kuddus	2019	2007-2012	Bangladesh-Naogaon district	TB case notifications and Weather data from 35 weather stations	Notification	NA	NA	All	6394	NR	NR	incidence	generalized linear Poisson regression models	High Rainfall	RR=4.8	2.54	8.93	Positive	Eligible and included	Temesgen Akalu	2023-06-17
44	Kuddus	2019	2007-2012	Bangladesh-Nawabganj district	TB case notifications and Weather data from 35 weather stations	Notification	NA	NA	All	5896	NR	NR	incidence	generalized linear Poisson regression models	High Temperature	RR=1.72	1.39	2.13	Positive	Eligible and included	Temesgen Akalu	2023-06-17
44	Kuddus	2019	2007-2012	Bangladesh-Nawabganj district	TB case notifications and Weather data from 35 weather stations	Notification	NA	NA	All	5896	NR	NR	incidence	generalized linear Poisson regression models	High Humidity	RR=2.4	3.36	1.71	Positive	Eligible and included	Temesgen Akalu	2023-06-17
44	Kuddus	2019	2007-2012	Bangladesh-Nawabganj district	TB case notifications and Weather data from 35 weather stations	Notification	NA	NA	All	5896	NR	NR	incidence	generalized linear Poisson regression models	High Rainfall	RR=4.13	2.78	6.14	Positive	Eligible and included	Temesgen Akalu	2023-06-17
44	Kuddus	2019	2007-2012	Bangladesh-Rajshahi district	TB case notifications and Weather data from 35 weather stations	Notification	NA	NA	All	9498	NR	NR	incidence	generalized linear Poisson regression models	High Temperature	RR=1.67	1.31	2.14	Positive	Eligible and included	Temesgen Akalu	2023-06-17
44	Kuddus	2019	2007-2012	Bangladesh-Rajshahi district	TB case notifications and Weather data from 35 weather stations	Notification	NA	NA	All	9498	NR	NR	incidence	generalized linear Poisson regression models	High Humidity	RR=2.18	1.35	3.51	Positive	Eligible and included	Temesgen Akalu	2023-06-17
44	Kuddus	2019	2007-2012	Bangladesh-Rajshahi district	TB case notifications and Weather data from 35 weather stations	Notification	NA	NA	All	9498	NR	NR	incidence	generalized linear Poisson regression models	High Rainfall	HR=3.45	1.45	8.21	Positive	Eligible and included	Temesgen Akalu	2023-06-17
45	Lai	2016	2005–2012	Taiwan	a community-based screening service	Incidence	NA	NA	All	106 678	37401	median=50.78 yr	incidence	Cox proportional hazards regression	PM2.5 (10 μg/m3)	HR=1.49	0.93	2.37	not significant	Eligible and included	Temesgen Akalu	2023-06-18
45	Lai	2016	2005–2012	Taiwan	a community-based screening service	Incidence	NA	NA	All	107 678	37401	median=50.78 yr	incidence	Cox proportional hazards regression	PM10 (10 μg/m3)	HR=0.99	0.77	1.26	not significant	Eligible and included	Temesgen Akalu	2023-06-18
45	Lai	2016	2005–2012	Taiwan	a community-based screening service	Incidence	NA	NA	All	108 678	37401	median=50.78 yr	incidence	Cox proportional hazards regression	NO2 (10 ppb)	HR=1.46	1.98	1.08	Positive	Eligible and included	Temesgen Akalu	2023-06-18
45	Lai	2016	2005–2012	Taiwan	a community-based screening service	Incidence	NA	NA	All	109 678	37401	median=50.78 yr	incidence	Cox proportional hazards regression	NOx (10 ppb)	HR=1.30	1.07	1.56	Positive	Eligible and included	Temesgen Akalu	2023-06-18
45	Lai	2016	2005–2012	Taiwan	a community-based screening service	Incidence	NA	NA	All	110 678	37401	median=50.78 yr	incidence	Cox proportional hazards regression	CO (ppm)	HR=2.43	0.82	7.25	not significant	Eligible and included	Temesgen Akalu	2023-06-18
45	Lai	2016	2005–2012	Taiwan	a community-based screening service	Incidence	NA	NA	All	111 678	37401	median=50.78 yr	incidence	Cox proportional hazards regression	O3 (10 ppb)	HR=0.62	0.4	0.96	Negative	Eligible and included	Temesgen Akalu	2023-06-18
46	Li	2023	2017	China	Free Universal Health Examination Program data	Prevalence	NA	NA	All	1940622	989717	mean=39.4 (15.6) yr	prevalence	exposome-wide association study	PM10 (17.35 μg/m3)	OR=1.03	1.01	1.05	Positive	Eligible and included	Temesgen Akalu	2023-06-18
46	Li	2023	2017	China	Free Universal Health Examination Program data	Prevalence	NA	NA	All	1940622	989717	mean=39.4 (15.6) yr	prevalence	exposome-wide association study	PM2.5 (7.78 μg/m3)	OR=1.11	1.09	1.13	Positive	Eligible and included	Temesgen Akalu	2023-06-18
46	Li	2023	2017	China	Free Universal Health Examination Program data	Prevalence	NA	NA	All	1940622	989717	mean=39.4 (15.6) yr	prevalence	exposome-wide association study	O3 (5.85 μg/m3)	OR=0.97	0.94	1	not significant	Eligible and included	Temesgen Akalu	2023-06-18
46	Li	2023	2017	China	Free Universal Health Examination Program data	Prevalence	NA	NA	All	1940622	989717	mean=39.4 (15.6) yr	prevalence	exposome-wide association study	SO2 (8.59 μg/m3)	OR=0.94	0.91	0.97	Negative	Eligible and included	Temesgen Akalu	2023-06-18
46	Li	2023	2017	China	Free Universal Health Examination Program data	Prevalence	NA	NA	All	1940622	989717	mean=39.4 (15.6) yr	prevalence	exposome-wide association study	NO2 (1.79 μg/m3)	OR=1.14	1.12	1.15	Positive	Eligible and included	Temesgen Akalu	2023-06-18
46	Li	2023	2017	China	Free Universal Health Examination Program data	Prevalence	NA	NA	All	1940622	989717	mean=39.4 (15.6) yr	prevalence	exposome-wide association study	CO (0.13 mg/m3)	OR=1.25	1.21	1.29	Positive	Eligible and included	Temesgen Akalu	2023-06-18
46	Li	2023	2017	China	Free Universal Health Examination Program data	Prevalence	NA	NA	All	1940622	989717	mean=39.4 (15.6) yr	prevalence	exposome-wide association study	High Temperature	OR=1.08	1.06	1.09	Positive	Eligible and included	Temesgen Akalu	2023-06-18
46	Li	2023	2017	China	Free Universal Health Examination Program data	Prevalence	NA	NA	All	1940622	989717	mean=39.4 (15.6) yr	prevalence	exposome-wide association study	High Precipitation	OR=1.20	1.16	1.24	Positive	Eligible and included	Temesgen Akalu	2023-06-18
46	Li	2023	2017	China	Free Universal Health Examination Program data	Prevalence	NA	NA	All	1940622	989717	mean=39.4 (15.6) yr	prevalence	exposome-wide association study	High Wind speed	OR=1.11	1.08	1.14	Positive	Eligible and included	Temesgen Akalu	2023-06-18
46	Li	2023	2017	China	Free Universal Health Examination Program data	Prevalence	NA	NA	All	1940622	989717	mean=39.4 (15.6) yr	prevalence	exposome-wide association study	High Relative humidity	OR=1.03	1	1.06	not significant	Eligible and included	Temesgen Akalu	2023-06-18
46	Li	2023	2017	China	Free Universal Health Examination Program data	Prevalence	NA	NA	All	1940622	989717	mean=39.4 (15.6) yr	prevalence	exposome-wide association study	Altitude	OR=0.96	0.94	0.97	Negative	Eligible and included	Temesgen Akalu	2023-06-18
47	Nie	2022	2013-2019	China	newly diagnosed PTB data and metereological data	Notification	NA	NA	All	16793	NR	NR	incidence	eneralized additive model (GAM)	High Temperature (◦C)	RR=1.220	0.919	1.619	not significant	Eligible and included	Temesgen Akalu	2023-06-19
47	Nie	2022	2013-2019	China	newly diagnosed PTB data and metereological data	Notification	NA	NA	All	16793	NR	NR	incidence	eneralized additive model (GAM)	High Relative humidity (%)	RR=1.37	1.026	1.84	Positive	Eligible and included	Temesgen Akalu	2023-06-19
47	Nie	2022	2013-2019	China	newly diagnosed PTB data and metereological data	Notification	NA	NA	PTB	16793	NR	NR	incidence	eneralized additive model (GAM)	High Wind speed (m/s)	RR=0.547	0.432	0.692	Negative	Eligible and included	Temesgen Akalu	2023-06-19
48	Peng	2017	2003-2008	China	data from TB registery and reporting system	Notification	NA	NA	all	123	NR	NR	mortality	Cox proportional hazards regression	PM2.5	HR= 1.46	1.15	1.85	Positive	Eligible and included	Temesgen Akalu	2023-06-19
49	Smith	2016	1996-2010	California	Local Air Monitoring Network Plan and TB data	Notification	NA	NA	PTB	2309	1144	>21 YEARS	prevalence	conditional logistic regression	PM2.5	OR=0.13	0.68	1.89	not significant	Eligible and included	Alemneh Liyew	2023-06-19
49	Smith	2016	1996-2010	California	Local Air Monitoring Network Plan and TB data	Notification	NA	NA	PTB	2309	1144	>21 YEARS	prevalence	conditional logistic regression	SO2	OR=1.01	0.64	1.58	not significant	Eligible and included	Alemneh Liyew	2023-06-19
49	Smith	2016	1996-2010	California	Local Air Monitoring Network Plan and TB data	Notification	NA	NA	PTB	2309	1144	>21 YEARS	prevalence	conditional logistic regression	NO2	OR=1.81	1.13	2.92	Positive	Eligible and included	Alemneh Liyew	2023-06-19
49	Smith	2016	1996-2010	California	Local Air Monitoring Network Plan and TB data	Notification	NA	NA	PTB	2309	1144	>21 YEARS	prevalence	conditional logistic regression	O3	OR=0.66	0.43	1.02	not significant	Eligible and included	Alemneh Liyew	2023-06-19
49	Smith	2016	1996-2010	California	Local Air Monitoring Network Plan and TB data	Notification	NA	NA	PTB	2309	1144	>21 YEARS	prevalence	conditional logistic regression	CO	OR=1.19	0.74	1.92	not significant	Eligible and included	Alemneh Liyew	2023-06-19
50	Wang	2021	2014-2018	China	TB data from National Infectious Diseases Network, national air quality platform	Notification	NA	NA	All	21052	14261	median= 44 year	incidence	generalized linear regression model (GLM)	PM10	RR=1.01851	1.00098	1.03636	Positive	Eligible and included	Alemneh Liyew	2023-06-20
50	Wang	2021	2014-2018	China	TB data from National Infectious Diseases Network, national air quality platform	Notification	NA	NA	All	21052	14261	median= 44 year	incidence	generalized linear regression model (GLM)	SO2	RR=0.99782	0.94183	1.05715	not significant	Eligible and included	Alemneh Liyew	2023-06-20
51	Zhu	2018	2010-2015	China	TB surveillance system and Sichuan Environmental Monitoring Center	Notification	NA	NA	All	31, 2015	24149	all age	incidence	quasipoisson model	PM10	RR=1.03	1	1.08	not significant	Eligible and included	Alemneh Liyew	2023-06-20
51	Zhu	2018	2010-2015	China	TB surveillance system and Sichuan Environmental Monitoring Center	Notification	NA	NA	All	31, 2016	24149	all age	incidence	quasipoisson model	NO2	RR=1.06	1.02	1.1	Positive	Eligible and included	Alemneh Liyew	2023-06-20
51	Zhu	2018	2010-2015	China	TB surveillance system and Sichuan Environmental Monitoring Center	Notification	NA	NA	All	31, 2017	24149	all age	incidence	quasipoisson model	SO2	RR=1.06	1.01	1.12	Positive	Eligible and included	Alemneh Liyew	2023-06-20
52	Zhang	2022	2002-2018	China	China Statistical Yearbook	Incidence	NA	NA	All	NR	NR	NR	incidence	System Generalized Method	increase of urban and rural per capita disposable income, GDP per capita, the proportion of urban population, and the number of people with higher education	NA	NA	NA	significant negative impact	Eligible and included	Alemneh Liyew	2024-06-01
52	Zhang	2022	2002-2018	China	China Statistical Yearbook	Incidence	NA	NA	All	NR	NR	NR	incidence	System Generalized Method	Proportion of the illiterate population in the population aged 15 and above/%	NA	NA	NA	significant positive impact	Eligible and included	Alemneh Liyew	2024-06-01
52	Zhang	2022	2002-2018	China	China Statistical Yearbook	Incidence	NA	NA	All	NR	NR	NR	incidence	System Generalized Method	annual sunshine duration,	NA	NA	NA	negative	Eligible and included	Alemneh Liyew	2024-06-01
52	Zhang	2022	2002-2018	China	China Statistical Yearbook	Incidence	NA	NA	All	NR	NR	NR	incidence	System Generalized Method	number of beds inmedical and health institutions, the number of practicing physicians and urban population density, rural per capita health care expenditure	NA	NA	NA	negative	Eligible and included	Alemneh Liyew	2024-06-01
52	Zhang	2022	2002-2018	China	China Statistical Yearbook	Incidence	NA	NA	All	NR	NR	NR	incidence	System Generalized Method	Annual average concentration of PM10 (ug/m3) Annual average temperature/◦C, Annual average relative humidity/%	NA	NA	NA	not significant	Eligible and included	Alemneh Liyew	2024-06-01

## Sheet: Sheet2
39	Chaw	2022	2001-2018	Brunei Darussalam (South east Asian country)	Data from national TB Coordinating Centre and local meteorological station	Brunei-Muara district	incidence	negative binomial model	temperature	risk
39	Chaw	2022	2001-2018	Brunei Darussalam (South east Asian country)	Data from national TB Coordinating Centre and local meteorological station	Brunei-Muara district	incidence	negative binomial model	rainfall	risk
39	Chaw	2022	2001-2018	Brunei Darussalam (South east Asian country)	Data from national TB Coordinating Centre and local meteorological station	Brunei-Muara district	incidence	negative binomial model	Average wind speed	not significant
39	Chaw	2022	2001-2018	Brunei Darussalam (South east Asian country)	Data from national TB Coordinating Centre and local meteorological station	Brunei-Muara district	incidence	negative binomial model	sunshine	not significant
39	Chaw	2022	2001-2018	Brunei Darussalam (South east Asian country)	Data from national TB Coordinating Centre and local meteorological station	Brunei-Muara district	incidence	negative binomial model	relative humidity	not significant
40	Chen	2016	2010-2012	Taiwan	retreospective data from chest clinic record review	NA	incidence	logistic regression model	PM10, μg/m3	risk
40	Chen	2016	2010-2012	Taiwan	retreospective data from chest clinic record review	NA	incidence	logistic regression model	SO2 (ppb)	not significant
40	Chen	2016	2010-2012	Taiwan	retreospective data from chest clinic record review	NA	incidence	logistic regression model	NO2, ppb	not significant
40	Chen	2016	2010-2012	Taiwan	retreospective data from chest clinic record review	NA	incidence	logistic regression model	CO, ppm	not significant
40	Chen	2016	2010-2012	Taiwan	retreospective data from chest clinic record review	NA	incidence	logistic regression model	O3, ppb	not significant
41	Huang	2020	2013-2018	China	TB notification data from Tuberculosis Prevention and Control Institute and Environmental Monitoring Center and China Meteorological Data	NA	incidence	distributed lag non-linear model (DLNM)	PM2.5 (10 μg/m3 )	not significant
41	Huang	2020	2013-2018	China	TB notification data from Tuberculosis Prevention and Control Institute and Environmental Monitoring Center and China Meteorological Data	NA	incidence	distributed lag non-linear model (DLNM)	SO2 (10 μg/m3)	protective
41	Huang	2020	2013-2018	China	TB notification data from Tuberculosis Prevention and Control Institute and Environmental Monitoring Center and China Meteorological Data	NA	incidence	distributed lag non-linear model (DLNM)	NO2 (10 μg/m3)	RISK
41	Huang	2020	2013-2018	China	TB notification data from Tuberculosis Prevention and Control Institute and Environmental Monitoring Center and China Meteorological Data	NA	incidence	distributed lag non-linear model (DLNM)	O3 (10 μg/m3)	protective
42	Hwang	2014	2002-2006	South Korea	air monitering stations and Korean Institute of Tuberculosis	NA	incidence	Gaussian conditional autoregressive model	PM10, µg/m3	not significant
42	Hwang	2014	2002-2006	South Korea	air monitering stations and Korean Institute of Tuberculosis	NA	incidence	Gaussian conditional autoregressive model	O3, ppb	not significant
42	Hwang	2014	2002-2006	South Korea	air monitering stations and Korean Institute of Tuberculosis	NA	incidence	Gaussian conditional autoregressive model	CO, ppb	not significant
42	Hwang	2014	2002-2006	South Korea	air monitering stations and Korean Institute of Tuberculosis	NA	incidence	Gaussian conditional autoregressive model	NO2, ppb	not significant
42	Hwang	2014	2002-2006	South Korea	air monitering stations and Korean Institute of Tuberculosis	NA	incidence	Gaussian conditional autoregressive model	SO2, ppb	risk
43	Jassal	2013	2007-2008	California	Medical records and online AirData	NA	prevalence	Logistic regression	PM2.5 (mg/m3)	risk
43	Jassal	2013	2007-2008	California	Medical records and online AirData	NA	prevalence	Logistic regression	Ozone (ppm)	not significant
44	Kim	2020	2010-2016	Korea	Korean National Tuberculosis Surveillance System and air quality reports	NA	incidence	generalized linear mixed model	PM10	risk
44	Kim	2020	2010-2016	Korea	Korean National Tuberculosis Surveillance System and air quality reports	NA	incidence	generalized linear mixed model	SO2	risk
45	Kuddus	2019	2007-2012	Bangladesh-Naogaon district	TB case notifications and Weather data from 35 weather stations	NA	incidence	generalized linear Poisson regression models	Temperature	risk
45	Kuddus	2019	2007-2012	Bangladesh-Naogaon district	TB case notifications and Weather data from 35 weather stations	NA	incidence	generalized linear Poisson regression models	Humidity	risk
45	Kuddus	2019	2007-2012	Bangladesh-Naogaon district	TB case notifications and Weather data from 35 weather stations	NA	incidence	generalized linear Poisson regression models	Rainfall	risk
45	Kuddus	2019	2007-2012	Bangladesh-Nawabganj district	TB case notifications and Weather data from 35 weather stations	NA	incidence	generalized linear Poisson regression models	Temperature	risk
45	Kuddus	2019	2007-2012	Bangladesh-Nawabganj district	TB case notifications and Weather data from 35 weather stations	NA	incidence	generalized linear Poisson regression models	Humidity	risk
45	Kuddus	2019	2007-2012	Bangladesh-Nawabganj district	TB case notifications and Weather data from 35 weather stations	NA	incidence	generalized linear Poisson regression models	Rainfall	risk
45	Kuddus	2019	2007-2012	Bangladesh-Rajshahi district	TB case notifications and Weather data from 35 weather stations	NA	incidence	generalized linear Poisson regression models	Temperature	risk
45	Kuddus	2019	2007-2012	Bangladesh-Rajshahi district	TB case notifications and Weather data from 35 weather stations	NA	incidence	generalized linear Poisson regression models	Humidity	risk
45	Kuddus	2019	2007-2012	Bangladesh-Rajshahi district	TB case notifications and Weather data from 35 weather stations	NA	incidence	generalized linear Poisson regression models	Rainfall	risk
46	Lai	2016	2005–2012	Taiwan	a community-based screening service	NA	incidence	Cox proportional hazards regression	PM2.5 (10 μg/m3)	not significant
46	Lai	2016	2005–2012	Taiwan	a community-based screening service	NA	incidence	Cox proportional hazards regression	PM10 (10 μg/m3)	not significant
46	Lai	2016	2005–2012	Taiwan	a community-based screening service	NA	incidence	Cox proportional hazards regression	NO2 (10 ppb)	risk
46	Lai	2016	2005–2012	Taiwan	a community-based screening service	NA	incidence	Cox proportional hazards regression	NOx (10 ppb)	risk
46	Lai	2016	2005–2012	Taiwan	a community-based screening service	NA	incidence	Cox proportional hazards regression	CO (ppm)	not significant
46	Lai	2016	2005–2012	Taiwan	a community-based screening service	NA	incidence	Cox proportional hazards regression	O3 (10 ppb)	protective
47	Li	2023	2017	China	Free Universal Health Examination Program data	NA	prevalence	exposome-wide association study	PM10 (17.35 μg/m3)	risk
47	Li	2023	2017	China	Free Universal Health Examination Program data	NA	prevalence	exposome-wide association study	PM2.5 (7.78 μg/m3)	risk
47	Li	2023	2017	China	Free Universal Health Examination Program data	NA	prevalence	exposome-wide association study	O3 (5.85 μg/m3)	not significant
47	Li	2023	2017	China	Free Universal Health Examination Program data	NA	prevalence	exposome-wide association study	SO2 (8.59 μg/m3)	protective
47	Li	2023	2017	China	Free Universal Health Examination Program data	NA	prevalence	exposome-wide association study	NO2 (1.79 μg/m3)	risk
47	Li	2023	2017	China	Free Universal Health Examination Program data	NA	prevalence	exposome-wide association study	CO (0.13 mg/m3)	risk
47	Li	2023	2017	China	Free Universal Health Examination Program data	NA	prevalence	exposome-wide association study	Temperature (0.47	risk
47	Li	2023	2017	China	Free Universal Health Examination Program data	NA	prevalence	exposome-wide association study	Precipitation (40.39mm)	risk
47	Li	2023	2017	China	Free Universal Health Examination Program data	NA	prevalence	exposome-wide association study	Wind speed (0.49 m/S	risk
47	Li	2023	2017	China	Free Universal Health Examination Program data	NA	prevalence	exposome-wide association study	Relative humidity (6.49%)	not significant
47	Li	2023	2017	China	Free Universal Health Examination Program data	NA	prevalence	exposome-wide association study	Altitude (117.00 m)	protective
48	Nie	2022	2013-2019	China	newly diagnosed PTB data and metereological data	NA	incidence	generalized additive model (GAM)	Temperature (◦C)	not significant
48	Nie	2022	2013-2019	China	newly diagnosed PTB data and metereological data	NA	incidence	generalized additive model (GAM)	Relative humidity (%)	RISK
48	Nie	2022	2013-2019	China	newly diagnosed PTB data and metereological data	NA	incidence	generalized additive model (GAM)	Wind speed (m/s)	protective
49	Peng	2017	2003-2008	China	data from TB registery and reporting system	NA	mortality	Cox proportional hazards regression	PM2.5	risk
50	Smith	2016	1996-2010	California	Local Air Monitoring Network Plan and TB data	NA	PREVALENCE	conditional logistic regression	PM2.5	not significant
50	Smith	2016	1996-2010	California	Local Air Monitoring Network Plan and TB data	NA	PREVALENCE	conditional logistic regression	SO2	not significant
50	Smith	2016	1996-2010	California	Local Air Monitoring Network Plan and TB data	NA	PREVALENCE	conditional logistic regression	NO2	RISK
50	Smith	2016	1996-2010	California	Local Air Monitoring Network Plan and TB data	NA	PREVALENCE	conditional logistic regression	O3	not significant
50	Smith	2016	1996-2010	California	Local Air Monitoring Network Plan and TB data	NA	PREVALENCE	conditional logistic regression	CO	not significant
51	Wang	2021	2014-2018	China	TB data from National Infectious Diseases Network, national air quality platform	NA	incidence	generalized linear regression model (GLM)	PM10	risk
51	Wang	2021	2014-2018	China	TB data from National Infectious Diseases Network, national air quality platform	NA	incidence	generalized linear regression model (GLM)	SO2	not significant
52	Zhu	2018	2010-2015	China	TB surveillance system and Sichuan Environmental Monitoring Center	NA	incidence	quasipoisson model	PM10	not significant
52	Zhu	2018	2010-2015	China	TB surveillance system and Sichuan Environmental Monitoring Center	NA	incidence	quasipoisson model	NO2	risk
52	Zhu	2018	2010-2015	China	TB surveillance system and Sichuan Environmental Monitoring Center	NA	incidence	quasipoisson model	SO2	risk
