# Supplementary material for: Ecological-level factors associated with tuberculosis incidence and mortality: A systematic review and meta-analysis
Source: PLOS Glob Public Health. 2024 Oct 15;4(10):e0003425. doi: 10.1371/journal.pgph.0003425 (PMC11478872; doi:10.1371/journal.pgph.0003425)
Supplement: S1 File — (XLSX) [file pgph.0003425.s011.xlsx]

## Sheet: Sheet1
S1: Quality assessment scores for 42 studies across each items of the three domains
	Study design domain (max=12pts)									Statistical method domain (max=6pts)					Quality of reporting domain (max=3pts)				Total (max =21pts)
First author (year)	design (1-2)	sample size (0-1)	Unbiased inclusion of units (0-1)	Level of data aggregation (1-3)	Level of inference (0-1)	Pre-specification of ecologic units 0-1)	Outcomes of interest included(1-2)	Source of data (0-1)	total score	Analytic methodology (1-2)	Validity of regression (0-1)	Proper adjustment for covariates (0-1)	Use of covariates (0-2)	total score	Statement of study design (0-1)	Justification of study design (0-1)	Discussion of cross-level bias and limitations (0-1)	total score	overall total score
Alene 2019	1	0	0	2	1	1	2	1	8	2	1	1	2	6	1	1	1	3	17
Alene 2022	1	0	1	2	1	1	2	1	9	2	1	1	2	6	1	1	1	3	18
Alene 2017	1	0	1	2	1	1	2	1	9	2	1	1	2	6	1	1	1	3	18
Alene 2017	1	0	1	2	1	1	2	1	9	2	1	1	2	6	1	1	1	3	18
Alene 2021	2	1	1	2	1	1	2	1	11	2	1	1	2	6	1	1	1	3	20
Alves 2020	1	0	1	2	1	1	2	1	9	2	1	1	2	6	1	1	0	2	17
Amsalu 2019	1	0	1	1	1	1	2	1	8	2	1	1	2	6	1	1	1	3	17
Arcoverde 2018	1	0	0	1	1	1	2	1	7	2	1	0	1	4	1	0	0	1	12
Bie 2021	1	0	1	2	1	1	2	1	9	2	1	1	2	6	1	1	1	3	18
Cao 2016	1	0	1	1	1	1	2	1	8	2	1	1	2	6	1	1	1	3	17
Carrasco-Escobar 2020	1	0	1	2	1	1	2	1	9	2	1	1	2	6	1	0	0	1	16
Chen 2023	2	0	1	1	1	1	2	1	9	2	1	1	2	6	1	1	0	2	17
Couceiro 2011	1	1	1	1	0	0	2	1	7	2	1	0	2	5	1	1	0	2	14
Cui 2019	1	1	1	2	1	1	2	1	10	2	1	1	2	6	1	1	1	3	19
da Roza 2012	1	0	1	1	1	1	2	1	8	1	1	0	1	3	1	0	1	2	13
de Aberu 2016	1	1	1	2	1	1	2	1	10	2	1	1	2	6	1	1	1	3	19
Feske 2011	2	1	1	2	1	1	2	1	11	2	1	1	2	6	1	1	1	3	20
Gelaw 2019	1	0	1	1	1	0	2	1	7	2	1	1	2	6	1	1	1	3	16
Sousa 2022	2	1	1	2	1	1	2	1	11	2	1	1	2	6	1	1	1	3	20
GUO 2017	1	1	1	3	1	1	2	1	11	2	1	1	2	6	1	1	1	3	20
Mohidem 2021	1	0	1	2	1	1	2	1	9	2	1	1	2	6	1	1	1	3	18
He 2020	1	1	1	2	1	1	2	1	10	2	1	1	2	6	1	1	1	3	19
Im 2021	1	1	1	3	1	1	2	1	11	2	1	1	2	6	1	1	1	3	20
Li 2022	2	1	1	3	1	1	2	1	12	2	1	1	2	6	1	1	1	3	21
Li 2014	2	1	1	2	1	1	2	1	11	2	1	1	2	6	1	1	1	3	20
Liu 2020	1	1	1	2	1	1	2	1	10	2	1	1	2	6	1	1	1	3	19
Munch 2003	1	0	1	1	1	1	2	1	8	2	1	1	2	6	1	1	1	3	17
Rao 2016	1	1	1	2	1	1	2	1	10	2	1	1	2	6	1	1	1	3	19
Rasam 2019	1	0	1	1	1	0	2	1	7	1	1	1	1	4	1	1	1	3	14
Sadeq 2018	1	1	1	2	1	1	2	1	10	2	1	1	2	6	1	1	1	3	19
GHADIMI 2020	2	1	1	2	1	1	2	1	11	2	1	1	2	6	1	1	1	3	20
Sohn 2019	2	1	1	2	1	1	2	1	11	2	1	1	2	6	1	1	1	3	20
Sun 2015	2	0	1	2	1	1	2	1	10	2	1	1	2	6	1	1	1	3	19
Wang 2019	1	1	1	2	1	1	2	1	10	2	1	1	2	6	1	1	1	3	19
Zhang 2019	2	0	1	2	1	1	2	1	10	2	1	1	2	6	1	1	1	3	19
Wei 2016	2	0	1	2	1	1	2	1	10	2	1	1	2	6	1	1	1	3	19
Wubuli 2015	2	0	1	2	1	1	2	1	10	2	1	1	2	6	1	1	1	3	19
Chaw 2022	1	0	0	1	1	0	2	1	6	1	1	0	1	3	1	1	0	2	14
Chen 2016	1	1	1	2	1	1	2	1	10	2	1	1	2	6	1	1	0	2	18
Huang 2020	1	0	1	2	1	1	2	1	9	2	1	1	1	5	1	1	1	3	17
Hwang 2014	1	0	1	1	1	0	2	1	7	2	1	1	1	5	1	1	0	2	14
Jassal 2013	2	0	1	1	1	1	2	1	9	2	1	1	2	6	1	1	1	3	18
Kim 2020	1	0	1	1	1	1	2	1	8	2	1	1	2	6	1	1	1	3	17
Kuddus 2019	2	0	1	2	1	1	2	1	10	2	1	1	2	6	1	1	1	3	19
Lai 2016	2	1	1	2	1	1	2	1	11	2	1	1	2	6	1	1	1	3	20
Li 2023	2	1	1	3	1	1	2	1	12	2	1	1	2	6	1	1	1	3	21
Nie 2022	1	0	1	1	1	0	2	1	7	2	1	1	1	5	1	1	0	2	14
Peng 2017	1	0	0	1	1	0	2	1	6	1	1	1	1	4	1	1	1	3	13
Smith 2021	2	1	1	3	1	1	2	1	12	2	1	1	2	6	1	1	1	3	21
Wang 2021	2	1	1	2	1	1	2	1	11	2	1	1	2	6	1	1	0	2	19
Zhu 2018	2	0	1	2	1	1	2	1	10	2	0	1	2	5	1	1	1	3	18
Zhang 2022	2	1	1	3	1	1	2	1	12	2	1	1	2	6	1	1	1	3	21
